# Supplementary material for: Deep sequencing of wheat sRNA transcriptome reveals distinct temporal expression pattern of miRNAs in response to heat, light and UV
Source: Sci Rep. 2016 Dec 22;6:39373. doi: 10.1038/srep39373 (PMC5177929; doi:10.1038/srep39373)
Supplement: Supplementary Table S2 [file srep39373-s2.xls]

## Sheet: major-family
Deep sequencing of wheat sRNA transcriptome reveals distinct temporal expression pattern of miRNAs in response to heat, light and UV
Raja Ragupathy, Sridhar Ravichandran, Md. Safiur Rahman Mahdi, Douglas Huang, Elsa Reimer, Michael Domaratzki and Sylvie Cloutier
Table S2. Conserved miRNA families, precursor sequences and structure, minimum free energy (MFE) and star sequence information.
Distinct miRNA family	miRNA Family	family-member/isomiR	Matching-distinct tag (species) (10 RPM)	Tag sequence	Tag length (nt)	Species structure	Precursor from22,23	No. of contigs reported in assembly22	Precursor name	Precursor sequence from22,23	Secondary structure	MFE (kcal/mol/nt)	Presence of star sequence	Name of the miRNA* sequence in our data	sequence of the miRNA*	miRNA* structure	Precursor support from24	miRNA* support from24
38†	38b	Tae-miR38b	species2443_sample68of72_21bp	aatacttgtcggagaaatgaa	21	(((((((((((((((((((..	-	5	1DL|1085031|4771|88469	TCCATCCCGAAATACTTGTCGGAGAAATGAATGAATTTAGACGTATTCTAGTTATAGATACATCCAATTTTAACCATTTCTTCGACAAGTATTTCAGGACGGAG	(((.(((.(((((((((((((((((((((..((((.((.((.((((.(((....))))))).)).)).))))..))))))))))))))))))))).))).))).	-0.45	-	species54220541_sample68of72_21bp	catttcttcgacaagtatttc	)))))))))))))))))))))	+	+
156	156	miR156	species3541_sample68of72_21bp_5'	ctgacagaagagagtgagcac	21	((((((((((((.((((((((	+	13	contig5123669_length=116_miR156|2BS|5123669|58|173_N	TGGGCTTTGGAGGTCTGACAGAAGAGAGTGAGCACACGCGGTGGTTTCCTAGCATGCGAGCGCCATGCTTGGAGCTGCGCGTGCTCACCCTCTCTCTGTCAGCCATTTACCATGCC	..(((..(((.((.((((((((((((.((((((((.((((((....(((.(((((((....)).))))).))))))))).)))))))).)))).)))))))))).....))).)))	-0.54	+	species7925618_sample7of72_22bp	gctcaccctctctctgtcagcc	)))))).)))).))))))))))	-	-
	156	miR156	species345_sample68of72_21bp_3'	gctcaccctctctctgtcagc	21	)))))).)))).)))))))))	+	9	contig2741437_length=140_miR156|5AL|2741437|6081|6220_N	ATGGTGCGAATGGCTGACAGAAGAGAGTGAGCACACAGCGGCAGACTACGTCTGGTAAAGAGGACGGATGGATGCGAGGAGAGATATAGACGCAGCTGCTGTTGCGTGCTCACCCTCTCTCTGTCAGCTCTCTCTCCCCC	..((...((..((((((((((((((.((((((((.(((((((((.((.((((((..........((........))..........)))))).))))))))))).)))))))).)))).)))))))))).))...))...	-0.47	+	species427_sample68of72_20bp	tgacagaagagagtgagcac	(((((((((((.((((((((	-	-
	156	miR156	species32_sample68of72_22bp_3'	gctcactcctctttctgtcagc	22	))))))).))).))))))))).	+	3	contig4354848_length=110_miR156|6AS|4354848|16337|16446_N	GGCCCTCGAGAGATTGACAGAAGAGAGTGAGCACACGGCGTGATGCCGGCATAACATGTATGCCGTCTTCGCCGCGTGCTCACTCCTCTTTCTGTCAGCCTCTTTCTATC	.......(((((.(((((((((((((((((((((.(((((.((...(((((((.....)))))))))..))))).))))))))).))).))))))))).)))))......	-0.54	+	species427_sample68of72_20bp	tgacagaagagagtgagcac	((((((((((((((((((((	-	-
	156	miR156	species428_sample68of72_23bp_3'	gctcactcctctttctgtcagcc	23	))))))).))).)))))))))..	+	3	contig732466_length=111_miR156|6DS|732466|2264|2374_Y	GGCCCTCGAGAGATTGACAGAAGAGAGTGAGCACATGGCGTGATGCCGGCATAACATGTATGCCGTCTTCGCCGCGTGCTCACTCCTCTTTCTGTCAGCCTCTTTCTCTCA	.......(((((((((((((((((((((((((((.(((((.((...(((((((.....)))))))))..))))).))))))))).))).)))))))))......)))))).	-0.52	+	species236_sample68of72_21bp	ttgacagaagagagtgagcac	(((((((((((((((((((((	-	-
	156	miR156	species20602_sample68of72_21bp_RC_3'	gtgctcactctcttctgtcac	21	)))))))))))))))))))))	+	1	contig8019907_length=117_miR156|2BL|8019907|11216|11332_N	CGAAGAAGCAGCCGGTGACAGATAGAGCAGTGAGCACGCGGCCGCGACGGCACCATCCGGCGGGGGCCGTCCTGCCGGCCGTGTGCTCACTCTCTTCTGTCACCGTGCGCGCGCCCG	.......((.((((((((((((.((((.(((((((((((((((((((((((.((........)).))))))..)).))))))))))))))))))))))))))))).))..)).....	-0.65	-	not found	N/A	N/A	-	-
	156	miR156	species427_sample68of72_20bp_5'	tgacagaagagagtgagcac	20	(((((((((((.((((((((	+	22	contig3034701_length=295_miR156|6DL|3034701|1091|1385_N	CTGTGTGTGGAAGTTGACAGAAGAGAGTGAGCACCCATGGTGTTTCCTTAGCATCAAGGGGCATGCCAGGGAGCTATGCGTGCTCACTGCTCTATCTGTCAGCCACTGATCAGACCCATTTCTTGCATGCAATCACATATCCCAGGGTTTATGCAGTTTCCATGATCGGCGGCAGAGGGAGGTGAGCTGGGCTTTGGAGGTCTGACAGAAGAGAGTGAGCACACGCGGTGGTTTCCTAGCATGCGAGCGCCATGCTGGGAGCTGCGCGTGCTCACCCTCTCTCTGTCAGCCATTC	............(((((((((((((.((((((((.....(((((((((.(((((......((((((.(((((((((((((((((((((.((((.((((((((..(((..(((((((((..........((..((((...((((...((...(((.(((.....)))..)))))...)))).)))))))))).))))).))))))))))))))))))))))))..)).)))))))))).)))))).......))))))))))..)))))))))))).)))).))))))))).....	-0.43	+	species345_sample68of72_21bp	gctcaccctctctctgtcagc	)))))).)))).)))))))))	-	-
	156	miR156	species1322_sample68of72_23bp_3'	tgctcactcctctttctgtcagc	23	)))))))).))).))))))))).	+	3	contig3017544_length=110_miR156|6BS|3017544|20174|20283_Y	GGCCCTCGAGAGATTGACAGAAGAGAGTGAGCACACGGCGTGATGCCGGCATAACATGTATGCCGTCTTCGCCGCGTGCTCACTCCTCTTTCTGTCAGCCTCTTTCTCTC	.......(((((.(((((((((((((((((((((.(((((.((...(((((((.....)))))))))..))))).))))))))).))).))))))))).)))))......	-0.54	+	species31741_sample1of72_21bp	tgacagaagagagtgagcaca	((((((((((((((((((((.	-	-
	156	miR156	species236_sample68of72_21bp_5'	ttgacagaagagagtgagcac	21	(((((((((((((((((((((	+	7	contig4354848_length=110_miR156|6AS|4354848|16337|16446_N	GGCCCTCGAGAGATTGACAGAAGAGAGTGAGCACACGGCGTGATGCCGGCATAACATGTATGCCGTCTTCGCCGCGTGCTCACTCCTCTTTCTGTCAGCCTCTTTCTATC	.......(((((.(((((((((((((((((((((.(((((.((...(((((((.....)))))))))..))))).))))))))).))).))))))))).)))))......	-0.54	+	species428_sample68of72_23bp	gctcactcctctttctgtcagcc	))))))).))).))))))))).)	-	-
159	159	miR159	species34_sample68of72_20bp	cttggattgaagggagctct	20	.)))))))))))))))))))	-	2		GTAGAATGGCGAAAAAGAAGAGCTCCCTTCGATCCAATCCAGGAGGGGAGGTGGTCGGATGCAGCTGCCGGTTCATGGATACCTGTCCGGTGCATGCAGTGCGGTTGAGCCTGCGCACCTGTATAGGTTTTGCATGACCCGGGAGATGAACCTACCAGCATCTTTCCCTCGTGCTTGGATTGAAGGGAGCTCTCTCTCTCTCTCTCATCTGTC	.((((..((.((.(.((((((((((((((((((((((..((.(((((((((((((.((...((.((.((((.(((((.(.(((((((.(((((..((((.((......))))))))))).).))))))..).))))).)))).)).))..)).))))....))))))))).)).))))))))))))))))))).))).).)).))..))))..	-0.51	-	species4699_sample68of72_20bp	agctcccttcgatccaatcc	(((((((((((((((((..(	+	+
	159	miR159	species53_sample68of72_20bp	ttggattgaagggagctctg	20	))))).))).))))))))..	-	3		TTGGATTCGGTTTAGAGGTGGAGCTCCTATCATTCCAATGAAGGGTCTACCGGAAGGGTTTGTGCAGCTGCTCGTTCATGGTTCCCACTATCCTATCTCCATAGAAAACGAGGAGGTAGGCCTGTGGTTTGCATGACCGAGGAGCCGCTTCGATCCCTCGCTGACCGCTGTTTGGATTGAAGGGAGCTCTGCATCTTGATCTACTGTTAAG	........((((.(((.(..((((((((.(((.(((((...((((((...((..((((.(((.((.(((.((((.(((((....((((...(((((((((...........)))))))))...))))....))))).)))).))).))..))).))))))..)))).))..))))).))).))))))))..).))).))))..........	-0.44	-	species204_sample68of72_20bp	gagctcctatcattccaatg	((((((((.(((.(((((..	+	+
160	160	miR160	species678_sample68of72_21bp_5'	tgcctggctccctgaatgcca	21	(((.(((((((((.(((((((	+	2	contig4255214_length=107_miR160|7AS|4255214|4173|4279_N	GGCTGGTGCCGCTTGCCTGGCTCCCTGAATGCCATCCGAGAAGCGCGCCGCTGTGGGAGGCGTCCCTCCTGGTTGGCATTGAGGGAGTCATGCAGGCCTCGGCTCCT	....((.(((((((((.(((((((((.(((((((.(((((..((((.((......))..))))..)))..)).))))))).))))))))).))))))...))).)).	-0.57	+	species498122_sample1of72_21bp	gcattgagggagtcatgcagg	))))).))))))))).)))))	-	-
	160	miR160	species1378_sample68of72_20bp_5'	tgcctggctccctgtatgcc	20	(((.(((((((.((((((((	+	3	contig2259692_length=108_miR160|7DL|2259692|199|306_N	GTGCGTGCTTGTGTGCCTGGCTCCCTGTATGCCACTCATGTAGCCCAACCCGCGGCGTGATTGGATGCTGTGGGTGGCGTGCAAGGAGCCAAGCATGCGTACATACAT	(((.((((..((((((.(((((((.((((((((..............(((((((((((......))))))))))))))))))).))))))).)))))))))).)))..	-0.54	+	species29642246_sample32of72_20bp	cgtgcaaggagccaagcatg	)))))).))))))).)))))	-	-
	160	miR160	species130_sample68of72_21bp_5'	tgcctggctccctgtatgcca	21	(((.(((((((.((((((((.	+	3	contig2259692_length=108_miR160|7DL|2259692|199|306_N	GTGCGTGCTTGTGTGCCTGGCTCCCTGTATGCCACTCATGTAGCCCAACCCGCGGCGTGATTGGATGCTGTGGGTGGCGTGCAAGGAGCCAAGCATGCGTACATACAT	(((.((((..((((((.(((((((.((((((((..............(((((((((((......))))))))))))))))))).))))))).)))))))))).)))..	-0.54	+	species18268_sample1of72_21bp	gcgtgcaaggagccaagcatg	))))))).))))))).)))))	+	+
	160	miR160	species749_sample68of72_21bp_3'	ttggcattgagggagtcatgc	21	.))))))).))))))))).))	+	2	contig3850348_length=107_miR160|7DS|3850348|1063|1169_N	GGCTGGTGCCGCTTGCCTGGCTCCCTGAATGCCATCCGAGAAGCGCGCCACTGTGTGAGGCGTCCCTCCTGGTTGGCATTGAGGGAGTCATGCAGGCCTCGGCTCCT	....((.(((((((((.(((((((((.(((((((.(((((..((((..(((...)))..))))..)))..)).))))))).))))))))).))))))...))).)).	-0.57	+	species20913_sample1of72_21bp	ctggctccctgaatgccatcc	.(((((((((.(((((((.((	-	-
167	167	miR167	species528_sample68of72_21bp_3'	agatcatgctgcagcttcatt	21	))))))))))))))))))).)	+	2	contig2061274_length=131_miR167|6DS|2061274|2569|2699_N	TGGTGTGAGAGACTGAAGCTGCCAGCATGATCTGCTCATCCAGCATGCGCCGAAACCGCGTTCGGTTGCGCGGGGTTATCTTGGAATTTTTGCTCCATCAGATCATGCTGCAGCTTCATTTTCTCACGGCC	.(((((((((((.(((((((((.(((((((((((....(((((.(((.(((....((((((......)))))))))))).))))).............)))))))))))))))))))).)))))))).)))	-0.48	+	species317_sample68of72_22bp	tgaagctgccagcatgatctgc	(((((((((.(((((((((((.	-	-
	167	miR167	species153_sample68of72_21bp_3'	aggtcatgctggagtttcatc	21	)))))))))))))))))))))	+	1	contig2769792_length=102_miR167|5DS|2769792|5655|5756_Y	GCACCACAAGCTGGTGAAGCTGCCAGCATGATCTGATGACCTAAGTCATGGATCAGAATCCATGTCAATCAGGTCATGCTGGAGTTTCATCTGCTGGTCGGA	...((((.(((.(((((((((.((((((((((((((((((.......((((((....))))))))).)))))))))))))))))))))))).))).)).)).	-0.52	+	species23_sample68of72_22bp	tgaagctgccagcatgatctga	(((((((.((((((((((((((	-	-
	167	miR167	species32148_sample68of72_22bp_3'	gatcatgactgacagcctcatt	22	))))))).))).)))).)))))	+	4	contig1551865_length=101_miR167|5AS|1551865|7681|7781_N	CCATGTGAATGAGTGAAGCTGCCAGCATGATCTATCTTTGATTCGCTTCTGCGTGTGAATCCTTGTTAGATCATGACTGACAGCCTCATTTCTTCCCAGCA	...((.(((.((((((.((((.((((((((((((.....(((((((........))))))).....))))))))).))).)))).)))))).))).))...	-0.4	+	species726_sample68of72_21bp	tgaagctgccagcatgatcta	(((.((((.((((((((((((	-	-
	167	miR167	species600_sample68of72_21bp_3'	tcatgctggagtttcatctgc	21	)))))))))))))))))).))	+	1	contig2769792_length=102_miR167|5DS|2769792|5655|5756_Y	GCACCACAAGCTGGTGAAGCTGCCAGCATGATCTGATGACCTAAGTCATGGATCAGAATCCATGTCAATCAGGTCATGCTGGAGTTTCATCTGCTGGTCGGA	...((((.(((.(((((((((.((((((((((((((((((.......((((((....))))))))).)))))))))))))))))))))))).))).)).)).	-0.52	+	species18101_sample1of72_22bp	tggtgaagctgccagcatgatc	.(((((((((.(((((((((((	-	-
	167	miR167	species7235_sample68of72_19bp_5'	tgaagctgccagcatgatc	19	(((.((((.((((((((((	+	16	contig2252788_length=101_miR167|5BS|2252788|6199|6299_N	CCATGTGAATGAGTGAAGCTGCCAGCATGATCTATCTTTGATTCGCTTCTGCGTGTGAATCCTTGTTAGATCATGACTGACAGCCTCATTTCTTCCCAGCA	...((.(((.((((((.((((.((((((((((((.....(((((((........))))))).....))))))))).))).)))).)))))).))).))...	-0.4	+	species39365679_sample44of72_20bp	tcatgactgacagcctcatt	))))).))).)))).)))))	-	-
	167	miR167	species4969_sample68of72_20bp_5'	tgaagctgccagcatgatct	20	(((.((((.(((((((((((	+	16	contig1551865_length=101_miR167|5AS|1551865|7681|7781_N	CCATGTGAATGAGTGAAGCTGCCAGCATGATCTATCTTTGATTCGCTTCTGCGTGTGAATCCTTGTTAGATCATGACTGACAGCCTCATTTCTTCCCAGCA	...((.(((.((((((.((((.((((((((((((.....(((((((........))))))).....))))))))).))).)))).)))))).))).))...	-0.4	+	species51049_sample1of72_21bp	atcatgactgacagcctcatt	)))))).))).)))).)))))	-	-
	167	miR167	species726_sample68of72_21bp_5'	tgaagctgccagcatgatcta	21	((((((((.((((((((((((	+	10	contig10821195_length=102_miR167|5BL|10821195|8725|8826_Y	CCCAAGAGAAAGCGTGAAGCTGCCAGCATGATCTAACTCTTGAAGCTGGCCGCGTGGTGCTGGTTAGATCGTGCTGTGACAGTTTCACTCTTTCCCTGTTGG	.((((.((((((.(((((((((.(((((((((((((((.....(((..(((....)))))))))))))))))))))...))))))))).))))..)).))))	-0.48	+	species21824934_sample23of72_23bp	gatcgtgctgtgacagtttcact	))))))))))...))))))))).	-	-
	167	miR167	species161_sample68of72_21bp_5'	tgaagctgccagcatgatctg	21	(((((((.(((((((((((((	+	6	contig2769792_length=102_miR167|5DS|2769792|5655|5756_Y	GCACCACAAGCTGGTGAAGCTGCCAGCATGATCTGATGACCTAAGTCATGGATCAGAATCCATGTCAATCAGGTCATGCTGGAGTTTCATCTGCTGGTCGGA	...((((.(((.(((((((((.((((((((((((((((((.......((((((....))))))))).)))))))))))))))))))))))).))).)).)).	-0.52	+	species17933_sample1of72_20bp	ggtcatgctggagtttcatc	))))))))))))))))))))	-	-
	167	miR167	species23_sample68of72_22bp_5'	tgaagctgccagcatgatctga	22	(((((((((((.((((((((((	+	4	contig9279444_length=144_miR167|4DL|9279444|63|206_N	GCACCACAAGTAGATGAAGCTGCCAGCATGATCTGAAAGCTAGCTATGTTGCATGTTGATCTTGATGGTCATCTCCATCAAGATTGAAGACCATGGGCATGGCTGCAATCAGGTCATGTGGCAGCTTCATTTTCTCATGGTAGT	((((((..((.((((((((((((((.((((((((((..((.(((((((((.(((((((((((((((((......)))))))))))))....)))))))))))))))..)))))))))))))))))))))))).))..)))).))	-0.55	+	species6747_sample1of72_21bp	aggtcatgtggcagcttcatt	)))))))))))))))))))))	-	-
	167	miR167	species3690_sample68of72_23bp_5'	tgaagctgccagcatgatctgaa	23	(((((((((((.((((((((((.	+	3	contig9279444_length=144_miR167|4DL|9279444|63|206_N	GCACCACAAGTAGATGAAGCTGCCAGCATGATCTGAAAGCTAGCTATGTTGCATGTTGATCTTGATGGTCATCTCCATCAAGATTGAAGACCATGGGCATGGCTGCAATCAGGTCATGTGGCAGCTTCATTTTCTCATGGTAGT	((((((..((.((((((((((((((.((((((((((..((.(((((((((.(((((((((((((((((......)))))))))))))....)))))))))))))))..)))))))))))))))))))))))).))..)))).))	-0.55	+	species1804254_sample1of72_22bp	caggtcatgtggcagcttcatt	))))))))))))))))))))))	-	-
	167	miR167	species317_sample68of72_22bp_5'	tgaagctgccagcatgatctgc	22	(((((((((.(((((((((((.	+	2	contig2061274_length=131_miR167|6DS|2061274|2569|2699_N	TGGTGTGAGAGACTGAAGCTGCCAGCATGATCTGCTCATCCAGCATGCGCCGAAACCGCGTTCGGTTGCGCGGGGTTATCTTGGAATTTTTGCTCCATCAGATCATGCTGCAGCTTCATTTTCTCACGGCC	.(((((((((((.(((((((((.(((((((((((....(((((.(((.(((....((((((......)))))))))))).))))).............)))))))))))))))))))).)))))))).)))	-0.48	+	species528_sample68of72_21bp	agatcatgctgcagcttcatt	))))))))))))))))))).)	+	+
169	169	miR169	species1881_sample68of72_21bp_5'	cagccaaggatgacttgccgg	21	.((((((((((((((((((((	+	3	contig6439949_length=109_miR169|2AL|6439949|4425|4533_N	GCAGAGAACGGGATGCAGCCAAGGATGACTTGCCGGCTCCTGGTGCTGGGAGTTCGTTGAGCTTTAGAGTTAGCCGGCAAGTTGTCTTTGGCTACACTTAGTTCTCTTC	..((((((((((.((.((((((((((((((((((((((.((((.(((.((......)).))).))))....)))))))))))))))))))))).))))).)))))))..	-0.51	+	species17356_sample68of72_21bp	ggcaagttgtctttggctaca	)))))))))))))))))).))	-	-
	169	miR169	species33126_sample68of72_20bp_3'	gcaagttgttcttggctagc	20	))))))))))))))))).))	+	1	contig4555345_length=135_miR169|7AL|4555345|2078|2212_N	ATAGAGGGCAGAATGTAGCCAAGGATGACTTGCCGGGTATGTGCATGTATGCTTCATGGTGAGGGTATGCATCCCCTGCTTTGAATCCATGCTGATATTTCCCGGCAAGTTGTTCTTGGCTAGCATCTTGTCCTT	...((((((((.(((((((((((((((((((((((((.((((.((.(((((.((((.(((.((((........))))))).))))..)))))))))))..))))))))))))))))))))).)))).))))))))	-0.52	+	species2622544_sample3of72_20bp	tagccaaggatgacttgccg	((((((((((((((((((((	-	-
	169	miR169	species175075_sample68of72_20bp_RC_5'	gctagccaagaagacccacc	20	(.(((((((((((((...((	+	1	contig2297032_length=146_miR169|4DS|2297032|4130|4275_N	GAGAGCCACTCTGGCTAGCCAAGAAGACCCACCCATGCAGCCACACTCACTGCATCCATCACAGGGGCTTCCCAGCCGATGGTGAGATGGATCAGTTAGCAGAGGCATTGCATAGGCAAGTCATTCTTGGCTACCAGATGAAGGGA	.....((..(((((.(((((((((((((...((.((((((((...((.((((.(((((((.((..((((....)))).....)).))))))))))).))....)))..))))).))...))).)))))))))))))))....))..	-0.41	-	not found	N/A	N/A	-	-
	169	miR169	species2031_sample68of72_21bp_3'	ggcaagtccgtccttggctac	21	))))))).))))))))))).)	+	3	contig9868606_length=102_miR169|2DL|9868606|847|948_N	GCAGAGAGTGGAATGCAGCCAAGGATGACTTGCCGACAGCACACAACAAGGTGGTAGTAATCTTGCCGGCAAGTCCGTCCTTGGCTACACCTTGCTCTCTAC	..(((((((((..((.(((((((((((((((((((.((((.(((......)))))........)).)))))))).))))))))))).))..)))))))))..	-0.47	+	species4460177_sample4of72_20bp	agccaaggatgacttgccga	(((((((((((((((((((.	-	-
	169	miR169	species8760_sample68of72_22bp_3'	ggcaagtccgtccttggctaca	22	))))))).))))))))))).))	+	3	contig9868606_length=102_miR169|2DL|9868606|847|948_N	GCAGAGAGTGGAATGCAGCCAAGGATGACTTGCCGACAGCACACAACAAGGTGGTAGTAATCTTGCCGGCAAGTCCGTCCTTGGCTACACCTTGCTCTCTAC	..(((((((((..((.(((((((((((((((((((.((((.(((......)))))........)).)))))))).))))))))))).))..)))))))))..	-0.47	+	species23458_sample1of72_21bp	cagccaaggatgacttgccga	.(((((((((((((((((((.	-	-
	169	miR169	species15499_sample68of72_20bp_3'	ggcaagttgtccttggctac	20	)))))))))))))))))).)	+	2	contig9895879_length=109_miR169|2DL|9895879|1095|1203_N	GCAGAGAACGGGATGCAGCCAAGGATGACTTGCCGGCTCCTGGTGTTGGGAGTTCACTGAGCTTTAGAGTTAGCCGGCAAGTTGTCCTTGGCTACACCTAGTTCTCTTC	..((((((((((.((.((((((((((((((((((((((.((((.(((.((......)).))).))))....)))))))))))))))))))))).))))).)))))))..	-0.56	+	species25228_sample1of72_20bp	agccaaggatgacttgccgg	((((((((((((((((((((	-	-
	169	miR169	species19002_sample68of72_21bp_3'	ggcaagttgtccttggctaca	21	)))))))))))))))))).))	+	2	contig9895879_length=109_miR169|2DL|9895879|1095|1203_N	GCAGAGAACGGGATGCAGCCAAGGATGACTTGCCGGCTCCTGGTGTTGGGAGTTCACTGAGCTTTAGAGTTAGCCGGCAAGTTGTCCTTGGCTACACCTAGTTCTCTTC	..((((((((((.((.((((((((((((((((((((((.((((.(((.((......)).))).))))....)))))))))))))))))))))).))))).)))))))..	-0.56	+	species1881_sample68of72_21bp	cagccaaggatgacttgccgg	.((((((((((((((((((((	-	-
	169	miR169	species11610_sample68of72_20bp_3'	ggcaagttgtctttggctac	20	)))))))))))))))))).)	+	1	contig6439949_length=109_miR169|2AL|6439949|4425|4533_N	GCAGAGAACGGGATGCAGCCAAGGATGACTTGCCGGCTCCTGGTGCTGGGAGTTCGTTGAGCTTTAGAGTTAGCCGGCAAGTTGTCTTTGGCTACACTTAGTTCTCTTC	..((((((((((.((.((((((((((((((((((((((.((((.(((.((......)).))).))))....)))))))))))))))))))))).))))).)))))))..	-0.51	+	species25228_sample1of72_20bp	agccaaggatgacttgccgg	((((((((((((((((((((	-	-
	169	miR169	species17356_sample68of72_21bp_3'	ggcaagttgtctttggctaca	21	)))))))))))))))))).))	+	1	contig6439949_length=109_miR169|2AL|6439949|4425|4533_N	GCAGAGAACGGGATGCAGCCAAGGATGACTTGCCGGCTCCTGGTGCTGGGAGTTCGTTGAGCTTTAGAGTTAGCCGGCAAGTTGTCTTTGGCTACACTTAGTTCTCTTC	..((((((((((.((.((((((((((((((((((((((.((((.(((.((......)).))).))))....)))))))))))))))))))))).))))).)))))))..	-0.51	+	species1881_sample68of72_21bp	cagccaaggatgacttgccgg	.((((((((((((((((((((	-	-
	169	miR169	species410_sample68of72_19bp_3'	ggcagtcgccttggctagc	19	)))))))))))))))))..	+	1	contig4257535_length=114_miR169|7AS|4257535|8334|8447_N	GTCTTACCTCTGATAGCCAAGGATGACTTGCCTATGTCTTCATCCATGTTCAATGCTTCATTAGCCTTGGCGTGGGTTCTCATGGGCAGTCGCCTTGGCTAGCCTGAGTGGCTC	......((.((..(((((((((.(((((.(((((((.....((((((((.(((.(((.....))).)))))))))))...))))))))))))))))))))).....)).))...	-0.44	+	species137365_sample1of72_21bp	tagccaaggatgacttgccta	(((((((((.(((((.(((((	-	-
	169	miR169	species82159_sample68of72_20bp_3'	ggcagtcgccttggctagcc	20	)))))))))))))))))...	+	1	contig4257535_length=114_miR169|7AS|4257535|8334|8447_N	GTCTTACCTCTGATAGCCAAGGATGACTTGCCTATGTCTTCATCCATGTTCAATGCTTCATTAGCCTTGGCGTGGGTTCTCATGGGCAGTCGCCTTGGCTAGCCTGAGTGGCTC	......((.((..(((((((((.(((((.(((((((.....((((((((.(((.(((.....))).)))))))))))...))))))))))))))))))))).....)).))...	-0.44	-	not found	N/A	N/A	-	-
	169	miR169	species5971_sample68of72_19bp_3'	ggcagtctccttggctagc	19	)))))))))))))))))..	+	2	contig6438567_length=114_miR169|2AL|6438567|22651|22764_N	GCCTTATCTCTGATAGCCAAGGATGACTTGCCTATGTCTTGTTCCTCCTTCAAGGCTTAATTGGCCTTGGGGTGTGGTTTCATGGGCAGTCTCCTTGGCTAGCCTGAGTGGCTC	(((....(((...((((((((((.((((.(((((((.......((..((((((((((.....))))))))))...))...)))))))))))))))))))))....))).)))..	-0.47	+	species137365_sample1of72_21bp	tagccaaggatgacttgccta	((((((((((.((((.(((((	-	-
	169	miR169	species27063_sample68of72_23bp_5'	tagccaaggatgatttgcctgtg	23	((((((.((((((((((((((((	+	5	contig4551303_length=109_miR169|5DL|4551303|2607|2715_N	AGGACATCTTCGATAGCCAAGGATGATTTGCCTGTGAACCTCCCCCGGGAGCCCAGCTCTCGGGAACCTGGTTCCATGGGCAAGTCATCCTGGCTACCCAAGTACCTCT	(((....(((...((((((.((((((((((((((((((((...(((((((((...))))))))).....)))).))))))))))))))))))))))...)))..)))..	-0.54	+	species1530538_sample1of72_22bp	tgggcaagtcatcctggctacc	))))))))))))))))))))..	-	-
	169	miR169	species30353_sample68of72_22bp_3'	tgggcaagtcaccctggctacc	22	))))))))))))).))))))..	+	8	contig10893361_length=124_miR169|5BL|10893361|12523|12646_N	AGGCCATCTTCGATAGCCAAGGATGATTTGCCTGTGAAACTCGCCTGACAGCCGAGCTCTCTGCCACAAAGAGCGGCGTCTGGCGGTTCCATGGGCAAGTCACCCTGGCTACCAGAGTACTTCT	.......(((...((((((.((.(((((((((((((.(((.((((.(((.(((..(((((.((...)).))))))))))).))))))).))))))))))))))).))))))...))).......	-0.46	+	species27063_sample68of72_23bp	tagccaaggatgatttgcctgtg	((((((.((.(((((((((((((	-	-
171	171	miR171	species1120_sample68of72_21bp_3'	tgattgagccgtgccaatatc	21	))).)))).)).)))))))))	+	5	contig7038150_length=112_miR171|4BL|7038150|5327|5438_N	AAATGGTCACTATGATGTTGGCTCGACTCACTCAGACCACGCCGGCCGGCCGGCCGGAGCCATCCGCGGCGGTGGTTCTGATTGAGCCGTGCCAATATCTTAGTGCTCTTTC	....((.(((((.(((((((((.((.((((.(((((((((((((..(((..(((....)))..))))))).)))).))))).)))).)).))))))))).))))))).....	-0.51	+	species19289_sample1of72_21bp	tgttggctcgactcactcaga	(((((((.((.((((.(((((	-	-
	171	miR171	species6131_sample68of72_21bp_3'	ttgagccgtgccaatatcacg	21	)))))))))))))))))..))	+	2	contig6339230_length=105_miR171|2AL|6339230|1441|1545_N	GGGAGTGAACGCGGTATTGGTGCGGTTCAATCAGAGAGCTGGTGCCCCAGGAGACAAGGGGTTCCGCCCTTCGATTGAGCCGTGCCAATATCACGCGGTTTCTCT	.((((.((.(((((((((((((((((((((((.(((.((.((.(((((.........))))).)))).))).)))))))))))))))))))..)))).)).))))	-0.54	+	species101279_sample1of72_21bp	cggtattggtgcggttcaatc	(((((((((((((((((((((	-	-
172	172	miR172	species2333_sample68of72_21bp_3'	agaatcttgatgatgctgcat	21	.)))))))).)).))))))))	+	5	contig5830987_length=117_miR172|6AL|5830987|13231|13347_N	TCGGTTCTTGCAGGTGCAGCACCACCAAGATTCACATCGGATCCGTCGTCGTAAATTAAATTTATGCGACGCGCCAGGTGATGAGAATCTTGATGATGCTGCATCAGCAGGCACTCG	..(((.(((((.(((((((((.((.((((((((.(((((....(((((.(((((((...)))))))))))).......))))).)))))))).)).))))))))).))))).)))..	-0.45	+	species4237_sample1of72_21bp	gcagcaccaccaagattcaca	((((((.((.((((((((.((	-	-
	172	miR172	species3640_sample68of72_20bp_5'	gcagcaccaccaagattcac	20	((((((.((.((((((((.(	+	3	contig3311975_length=115_miR172|6DL|3311975|10968|11082_N	TCGGTTCTTGCAGGTGCAGCACCACCAAGATTCACATCGGATCCGTCGTAAAATCAAATTTATGCGACGCGCCAGGTGATGAGAATCTTGATGATGCTGCATCAGCAGGCACTCG	..(((.(((((.(((((((((.((.((((((((.(((((....(((((((.((......)).))))))).......))))).)))))))).)).))))))))).))))).)))..	-0.43	+	species210183_sample1of72_20bp	gaatcttgatgatgctgcat	)))))))).)).))))))))	-	-
393	393	miR393	species3946_sample68of72_21bp_RC_3'	atcaatgcgatccctttggat	21	))).))))))))).)).))))	+	3	contig9888854_length=93_miR393|2DL|9888854|1041|1133_N	GGCTTGAGTAGACATCCTAAAGGATCGCATGATCCTTTCTTACCACTGAGGAAGAATGGATCAATGCGATCCCTTTGGATGCATTCTTGAGCC	((((((((....(((((.((.((((((((((((((.(((((.((.....))))))).))))).))))))))).)).)))))....))))))))	-0.51	-	not found	N/A	N/A	-	-
	393	miR393	species783_sample68of72_21bp_3'	tcagtgcaatccctctggaat	21	))))))).)))))).))))))	+	3	contig9826058_length=104_miR393|2DL|9826058|1258|1361_N	AAGCTAGTGGAGGATTCCAAAGGGATCGCATTGATCGATCTCTCCGTCATCGGCGTGCAAGGTCGATGGATCAGTGCAATCCCTCTGGAATTCTCCGCTCGCCT	..((.((((((((((((((.((((((.(((((((((...........(((((((.......)))))))))))))))).)))))).)))))))))))))).))..	-0.56	+	species1245_sample68of72_21bp	tccaaagggatcgcattgatc	((((.((((((.(((((((((	+	+
	393	miR393	species1245_sample68of72_21bp_5'	tccaaagggatcgcattgatc	21	((((.((((((.(((((((((	+	6	contig8036763_length=95_miR393|2BL|8036763|3283|3377_N	AAGCTAGTGGAGGATTCCAAAGGGATCGCATTGATCGATCTCTCCGTGCAAGGTCGATGGATCAGTGCAATCCCTCTGGAATTCTCCGCTTGCCT	..((.((((((((((((((.((((((.(((((((((.(((...((......))..))).))))))))).)))))).)))))))))))))).))..	-0.61	+	species783_sample68of72_21bp	tcagtgcaatccctctggaat	))))))).)))))).))))))	-	-
	393	miR393	species1222_sample68of72_19bp_5'	ttccaaagggatcgcattg	19	(((((.((((((.((((((	+	3	contig9826058_length=104_miR393|2DL|9826058|1258|1361_N	AAGCTAGTGGAGGATTCCAAAGGGATCGCATTGATCGATCTCTCCGTCATCGGCGTGCAAGGTCGATGGATCAGTGCAATCCCTCTGGAATTCTCCGCTCGCCT	..((.((((((((((((((.((((((.(((((((((...........(((((((.......)))))))))))))))).)))))).)))))))))))))).))..	-0.56	-	not found	N/A	N/A	-	-
	393	miR393	species89_sample68of72_21bp_5'	ttccaaagggatcgcattgat	21	(((((.((((((.((((((((	+	3	contig9826058_length=104_miR393|2DL|9826058|1258|1361_N	AAGCTAGTGGAGGATTCCAAAGGGATCGCATTGATCGATCTCTCCGTCATCGGCGTGCAAGGTCGATGGATCAGTGCAATCCCTCTGGAATTCTCCGCTCGCCT	..((.((((((((((((((.((((((.(((((((((...........(((((((.......)))))))))))))))).)))))).)))))))))))))).))..	-0.56	+	species121538_sample1of72_21bp	cagtgcaatccctctggaatt	)))))).)))))).)))))))	-	-
	393	miR393	species2752_sample68of72_22bp_5'	ttccaaagggatcgcattgatc	22	(((((.((((((.(((((((((	+	3	contig8036763_length=95_miR393|2BL|8036763|3283|3377_N	AAGCTAGTGGAGGATTCCAAAGGGATCGCATTGATCGATCTCTCCGTGCAAGGTCGATGGATCAGTGCAATCCCTCTGGAATTCTCCGCTTGCCT	..((.((((((((((((((.((((((.(((((((((.(((...((......))..))).))))))))).)))))).)))))))))))))).))..	-0.61	+	species14223_sample1of72_22bp	tcagtgcaatccctctggaatt	))))))).)))))).)))))))	-	-
394†	394b	Tae-miR394b	species2679_sample68of72_20bp_5'	ttggcattctgtccacctcc	20	((((((...(((((((((((	+	2	contig3305671_length=118_miR394|6DL|3305671|10465|10582_N	TACCGAGAGCTCTTTGGCATTCTGTCCACCTCCTTGTGAATCTTGCAGGGGAGATCTCACGATCTGTCGAGCTTGCGGGTTGCTTGGAGGTGGGCATACTGCCAATGGAGCTGTGTAG	(((....((((((((((((...(((((((((((..((((..((((((((..(((((....)))))......))))))))))))..)))))))))))...)))))).))))))..))).	-0.48	-	not found	N/A	N/A	+	-
395	395	miR395	species1835486_sample68of72_22bp_5'	agttcccttcaagcacttcagg	22	((((((((.(((((((((((((	+	2	contig7959433_length=92_miR395|2BL|7959433|3525|3616_N	TTGGCCTCGTCGGGAGTTCCCTTCAAGCACTTCAGGAAGCATCTCTTTCAGGGCAATTCTGAAGTGTTTGGGGGAACTCTTGTTGTCGCCAA	(((((..((.((((((((((((.((((((((((((((.((.(((.....)))))..)))))))))))))))))))))))))).))..)))))	-0.53	+	species29735_sample68of72_21bp	tgaagtgtttgggggaactct	)))))))))))))))))))))	-	-
	395	miR395	species32675_sample68of72_22bp_5'	agttcccttcaagcactttacg	22	((((((((.(((((((((((((	+	2	contig9895267_length=305_miR395|2DL|9895267|13344|13648_N	TTCGAGAACTTATCTGAAGTGTTTGGGGGAACTCTCGGTGCCACCAAGCATTTAGTAGACATTGGCCACATATCACCAGAGAAATGCACCAATGAGCTAAGAACCACGTTTGATATTACTGGGAGTTCCCTTCAAGCACTTTACGTAGCACTTTTAAAAGGTATTATGTGAAGTGTTTGGGGGAACTCTTGGTGCAACCAAGCACTTAGCGGATATTGCAAGTCATAAACCACACCAAGATGTACTACAAATCACGTTTGGGGATTACCAGGAGTTCCTTTCAAACACTTCACTAAGCACCTTTC	........((((..(((((((((((((((((((((.((((((.((((((((((.(((((((((.................((..((((.......((((((......(((((....(((((((((((((((.((((((((((((((((.(((((...))))).)))))))))))))))))))))))))))))))....))))).))))))......))))..))..............))))).))))))))...))))))))..)))).)))))))).))))))))))))).))))........	-0.36	+	species29735_sample68of72_21bp	tgaagtgtttgggggaactct	)))))))))))))))))))))	-	-
	395	miR395	species2631981_sample68of72_21bp_3'	ctgaagtgtttgggggaactc	21	)))))))))))))))))))))	+	5	contig7959433_length=92_miR395|2BL|7959433|3525|3616_N	TTGGCCTCGTCGGGAGTTCCCTTCAAGCACTTCAGGAAGCATCTCTTTCAGGGCAATTCTGAAGTGTTTGGGGGAACTCTTGTTGTCGCCAA	(((((..((.((((((((((((.((((((((((((((.((.(((.....)))))..)))))))))))))))))))))))))).))..)))))	-0.53	+	species6287014_sample5of72_22bp	gttcccttcaagcacttcagga	(((((((.((((((((((((((	-	-
	395	miR395	species2204070_sample68of72_21bp_5'	gtgaagtgtttgggggaactc	21	(((((((((((((((((((((	+	24	contig9821480_length=147_miR395|2DL|9821480|119|265_N	TTCAAATGCCACCGTGAAGTGTTTGGGGGAACTCTTGGTGCCACCAGCTTTACTCAATGCCGGACAAGAACCCAAAGAGCTGATCAACACAAGACATGTTTGGTATTACCACGAGTTCCCTGCAAGCACTTCACGACGCATTATTCA	....(((((...((((((((((((((((((((((.(((((................((((((((((..........((.....))...........))))))))))))))).))))))))).)))))))))))))..))))).....	-0.37	+	species4370770_sample4of72_22bp	gttccctgcaagcacttcacga	))))))).))))))))))))).	-	-
	395	miR395	species2621996_sample68of72_21bp_5'	gttcccttcaagcacttcagg	21	(((((((.(((((((((((((	+	2	contig7884898_length=82_miR395|2DL|7884898|1|82_N	GTCGGGAGTTCCCTTCAAGCACTTCAGGAAGCATCTTTTGTAGGGCATTTCTGAAGTGTTTGGGGGAACTATTGTTGTCACC	..(((.((((((((.(((((((((((((((((.(((.....))))).))))))))))))))))))))))).)))........	-0.46	+	species10545656_sample11of72_20bp	tgaagtgtttgggggaacta	))))))))))))))))))).	-	-
	395	miR395	species161771_sample68of72_21bp_5'	gttcccttcaagcactttacg	21	(((((((.(((((((((((((	+	2	contig9895267_length=305_miR395|2DL|9895267|13344|13648_N	TTCGAGAACTTATCTGAAGTGTTTGGGGGAACTCTCGGTGCCACCAAGCATTTAGTAGACATTGGCCACATATCACCAGAGAAATGCACCAATGAGCTAAGAACCACGTTTGATATTACTGGGAGTTCCCTTCAAGCACTTTACGTAGCACTTTTAAAAGGTATTATGTGAAGTGTTTGGGGGAACTCTTGGTGCAACCAAGCACTTAGCGGATATTGCAAGTCATAAACCACACCAAGATGTACTACAAATCACGTTTGGGGATTACCAGGAGTTCCTTTCAAACACTTCACTAAGCACCTTTC	........((((..(((((((((((((((((((((.((((((.((((((((((.(((((((((.................((..((((.......((((((......(((((....(((((((((((((((.((((((((((((((((.(((((...))))).)))))))))))))))))))))))))))))))....))))).))))))......))))..))..............))))).))))))))...))))))))..)))).)))))))).))))))))))))).))))........	-0.36	+	species4277_sample68of72_20bp	tgaagtgtttgggggaactc	))))))))))))))))))))	-	-
	395	miR395	species566226_sample68of72_21bp_5'	gttctcttcaagcacttcagg	21	((((.((((((((((((((((	+	1	contig9874075_length=92_miR395|2DL|9874075|2772|2863_N	TTCGCCTCATCGGGAGTTCTCTTCAAGCACTTCAGGGTACATCTTTTCGAGAACTTTTCTGAAGTGTTTGGGGGGACTCTCGGTGTCACCAA	.......((((((((((((.(((((((((((((((((....((((...))))....))))))))))))))))))))))))))))).......	-0.48	+	species4060228_sample3of72_20bp	tgaagtgtttggggggactc	))))))))))))))))))))	-	-
	395	miR395	species26093_sample68of72_20bp_3'	tgaagtgtttgggagaactc	20	))))))))))))))))))))	+	1	contig7981518_length=145_miR395|2BL|7981518|3984|4128_N	TGGTTGTCACCTGGAGTTCTCCTCAAATCACTTCAGTAGCTAGCTTCTGTCTCATTGTTGCATTGACACTATTTGATAAGCGTGCAGTGCGAGGATATACAGCTTTGTATAGTGAAGTGTTTGGGAGAACTCTGGGTGGCAACCA	((((((((((((((((((((((.((((.(((((((.((((.((((..(((((.....((((((((.(((..((....))..))))))))))))))))...))))..)).)).)))))))))))))))))))))))))))))))))	-0.5	+	species3603255_sample3of72_22bp	gttctcctcaaatcacttcagt	(((((((.((((.(((((((.(	-	-
	395	miR395	species4277_sample68of72_20bp_3'	tgaagtgtttgggggaactc	20	))))))))))))))))))))	+	30	contig7944316_length=235_miR395|2BL|7944316|9535|9769_N	TGTCTTACCGTGGGTTCCCTGCAAGCACTTCACAATGGATTACTCCAAATGCCACTATGAAGTGATTGGGGGGAGTTTTGGTGATGCCAAGCTTTACTCAATGCTAGTCAAGAATTAGGAACAATGATCATTACGAAGTATGTTTGGTCTTACCATGGGTTCCCTACAAGAACTTCACGAGGCATTATTTGAAATGCCAATGTGAAGTGTTTGGGGGAACTCTTGGTGGCACCAA	.((.((((((.(((((((((.(((((((((((((.((((((......((((((....((((((..(((((((((.((.((((((.(((((((..(((((((((...((((..............))))))))..)).))).))))))).)))))).)).)))))).)))..))))))...))))))......))).))).)))))))))))))))))))))).)))))).))...	-0.4	+	species10524725_sample11of72_21bp	gttccctgcaagcacttcaca	(((((((.(((((((((((((	-	-
	395	miR395	species29735_sample68of72_21bp_5'	tgaagtgtttgggggaactct	21	(((((((((((((((((((((	+	27	contig9895267_length=305_miR395|2DL|9895267|13344|13648_N	TTCGAGAACTTATCTGAAGTGTTTGGGGGAACTCTCGGTGCCACCAAGCATTTAGTAGACATTGGCCACATATCACCAGAGAAATGCACCAATGAGCTAAGAACCACGTTTGATATTACTGGGAGTTCCCTTCAAGCACTTTACGTAGCACTTTTAAAAGGTATTATGTGAAGTGTTTGGGGGAACTCTTGGTGCAACCAAGCACTTAGCGGATATTGCAAGTCATAAACCACACCAAGATGTACTACAAATCACGTTTGGGGATTACCAGGAGTTCCTTTCAAACACTTCACTAAGCACCTTTC	........((((..(((((((((((((((((((((.((((((.((((((((((.(((((((((.................((..((((.......((((((......(((((....(((((((((((((((.((((((((((((((((.(((((...))))).)))))))))))))))))))))))))))))))....))))).))))))......))))..))..............))))).))))))))...))))))))..)))).)))))))).))))))))))))).))))........	-0.36	+	species7538990_sample7of72_22bp	agttcctttcaaacacttcact	)))))).))))))))))))).)	-	-
	395	miR395	species115084_sample68of72_21bp_3'	tgtttgggggaactctgggtg	21	)))))))))))))))))))))	+	2	contig7980418_length=149_miR395|2BL|7980418|8445|8593_N	TTGTTGTCACCTGGAGTTCTCCTCAAACCACTTCAGTTGCTAGCTAGCTTTTGCCTCATTCTTGCATTGGCACTGTTTTATAAGTGCACAATGCGGGGATATAGAGTTTTGCATAGTGAAGTGTTTGGGGGAACTCTGGGTGGCAACCA	..((((((((((((((((((((.(((((.(((((....((((((.((((((......(((((((((((((((((........))))).))))))))))))..))))))..)).))))))))))))))))))))))))))))))))))..	-0.51	+	species16324168_sample17of72_23bp	cctggagttctcctcaaaccact	(((((((((((((.(((((.(((	-	-
396	396	miR396	species3592_sample68of72_21bp_5'	aactgtgaactcgcggggatg	21	((((((.(((..(((((((((	+	1	contig9900432_length=143_miR396|2DL|9900432|617|759_N	TGCGCGGGCATGCTCTCCACAGGCTTTCTTGAACTGTGAACTCGCGGGGATGGGGATTCCCTGGATTGTGGCGCTCCTGCCTTCTCTTCGGCCGTCTCCGCCTGTTGATGGTTCAAGAAAGCCCATGGAAACCATGCCCGCCT	...(((((((((...((((..((((((((((((((((.(((..((((((((((.....((..(((....(((......)))...)))..))))))))))))..))).))))))))))))))))..))))...)))))))))..	-0.55	+	species1113997_sample1of72_21bp	tctccgcctgttgatggttca	)))))))..))).))))))))	-	-
	396	miR396	species7700_sample68of72_22bp_3'	agaagagggtcaagaaagctgt	22	)).))))).)))))))))))))	+	2	contig712138_length=184_miR396|6DL|712138|4206|4389_N	GTCCATGCCATGCCTTTCCACAGCTTTCTTGAACTTCTCTTGCGCCTCTCCTTAATTACTCCCCACTCTCTCTGTCTCTCCCTTTCTCTCCGTTGGTAGAGAGAGACATGAATGGGGAGAGAGAACAGGAGCAGGAGCAGCAAGAAGAGGGTCAAGAAAGCTGTGGGAAGAAATGGCATATCCA	....(((((((..(((((((((((((((((((.(((((((((((((((((((...((.(((((((...((..((((((((.((.((........)).)).)))))))).)).))))))).))....)))))..)).)).))))).))))).)))))))))))))))))))..))))))).....	-0.51	+	species826179_sample1of72_21bp	agctttcttgaacttctcttg	(((((((((((.(((((((((	-	-
	396	miR396	species3050_sample68of72_21bp_3'	ggtcaagaaagctgtgggaag	21	).)))))))))))))))))))	+	2	contig712138_length=184_miR396|6DL|712138|4206|4389_N	GTCCATGCCATGCCTTTCCACAGCTTTCTTGAACTTCTCTTGCGCCTCTCCTTAATTACTCCCCACTCTCTCTGTCTCTCCCTTTCTCTCCGTTGGTAGAGAGAGACATGAATGGGGAGAGAGAACAGGAGCAGGAGCAGCAAGAAGAGGGTCAAGAAAGCTGTGGGAAGAAATGGCATATCCA	....(((((((..(((((((((((((((((((.(((((((((((((((((((...((.(((((((...((..((((((((.((.((........)).)).)))))))).)).))))))).))....)))))..)).)).))))).))))).)))))))))))))))))))..))))))).....	-0.51	+	species504_sample68of72_21bp	ttccacagctttcttgaactt	(((((((((((((((((.(((	-	-
	396	miR396	species59_sample68of72_21bp_5'	tccacaggctttcttgaactg	21	((((..(((((((((((((((	+	2	contig9900432_length=143_miR396|2DL|9900432|617|759_N	TGCGCGGGCATGCTCTCCACAGGCTTTCTTGAACTGTGAACTCGCGGGGATGGGGATTCCCTGGATTGTGGCGCTCCTGCCTTCTCTTCGGCCGTCTCCGCCTGTTGATGGTTCAAGAAAGCCCATGGAAACCATGCCCGCCT	...(((((((((...((((..((((((((((((((((.(((..((((((((((.....((..(((....(((......)))...)))..))))))))))))..))).))))))))))))))))..))))...)))))))))..	-0.55	+	species204375_sample1of72_21bp	gttcaagaaagcccatggaaa	)))))))))))))..))))..	-	-
	396	miR396	species8262_sample68of72_21bp_5'	ttccacagctttcttgaactg	21	((((((((((((.((((((((	+	4	contig4208248_length=112_miR396|7AS|4208248|2933|3044_N	CCTCTTTGCTGTCTTCCACAGCTTTCTTGAACTGCATCTGCAATTGGTGGATGCTAGCTTCTACCGGCAAGATCTGCAGTTCAATAAAGCTGTGGGAAATTGCAGAGAGAGA	.((((((((.((.((((((((((((.(((((((((((((((...(((((((........))))))))).)))..)))))))))).)))))))))))).)).))))))))...	-0.52	+	species7999375_sample7of72_21bp	gttcaataaagctgtgggaaa	)))))).)))))))))))).)	+	+
	396	miR396	species504_sample68of72_21bp_5'	ttccacagctttcttgaactt	21	(((((((((((((((((.(((	+	2	contig712138_length=184_miR396|6DL|712138|4206|4389_N	GTCCATGCCATGCCTTTCCACAGCTTTCTTGAACTTCTCTTGCGCCTCTCCTTAATTACTCCCCACTCTCTCTGTCTCTCCCTTTCTCTCCGTTGGTAGAGAGAGACATGAATGGGGAGAGAGAACAGGAGCAGGAGCAGCAAGAAGAGGGTCAAGAAAGCTGTGGGAAGAAATGGCATATCCA	....(((((((..(((((((((((((((((((.(((((((((((((((((((...((.(((((((...((..((((((((.((.((........)).)).)))))))).)).))))))).))....)))))..)).)).))))).))))).)))))))))))))))))))..))))))).....	-0.51	+	species3050_sample68of72_21bp	ggtcaagaaagctgtgggaag	).)))))))))))))))))))	+	+
398	398	miR398	species8252_sample68of72_18bp_5'	agggtcgaactgagaaca	18	.(((.(((.(((((((((	+	1	contig6946151_length=96_miR398|3DL|6946151|2004|2099_N	GAGGAAGTTCCTGCAGGGTCGAACTGAGAACACATGAGATATATTGACGAGCGACTAACTCATGTGTTCTCAGGTCGCCCCCGCTGGAGCCTCCTC	(((((.(((((.((.(((.(((.(((((((((((((((.((..(((.....))).)).))))))))))))))).))).))).)).))))).)))))	-0.55	+	species1635270_sample1of72_18bp	ttctcaggtcgcccccgc	))))))).))).))).))	-	-
	398	miR398	species125_sample68of72_19bp_5'	agggtcgaactgagaacac	19	.(((.(((.((((((((((	+	1	contig6946151_length=96_miR398|3DL|6946151|2004|2099_N	GAGGAAGTTCCTGCAGGGTCGAACTGAGAACACATGAGATATATTGACGAGCGACTAACTCATGTGTTCTCAGGTCGCCCCCGCTGGAGCCTCCTC	(((((.(((((.((.(((.(((.(((((((((((((((.((..(((.....))).)).))))))))))))))).))).))).)).))))).)))))	-0.55	+	species2622933_sample3of72_19bp	gttctcaggtcgcccccgc	)))))))).))).))).))	-	-
	398	miR398	species245_sample68of72_20bp_5'	agggtcgaactgagaacaca	20	.(((.(((.(((((((((((	+	1	contig6946151_length=96_miR398|3DL|6946151|2004|2099_N	GAGGAAGTTCCTGCAGGGTCGAACTGAGAACACATGAGATATATTGACGAGCGACTAACTCATGTGTTCTCAGGTCGCCCCCGCTGGAGCCTCCTC	(((((.(((((.((.(((.(((.(((((((((((((((.((..(((.....))).)).))))))))))))))).))).))).)).))))).)))))	-0.55	+	species4742_sample68of72_20bp	tgttctcaggtcgcccccgc	))))))))).))).))).))	-	-
	398	miR398	species6_sample68of72_21bp_5'	agggtcgaactgagaacacat	21	.(((.(((.((((((((((((	+	1	contig6946151_length=96_miR398|3DL|6946151|2004|2099_N	GAGGAAGTTCCTGCAGGGTCGAACTGAGAACACATGAGATATATTGACGAGCGACTAACTCATGTGTTCTCAGGTCGCCCCCGCTGGAGCCTCCTC	(((((.(((((.((.(((.(((.(((((((((((((((.((..(((.....))).)).))))))))))))))).))).))).)).))))).)))))	-0.55	+	species134_sample68of72_21bp	gtgttctcaggtcgcccccgc	)))))))))).))).))).))	-	-
	398	miR398	species73_sample68of72_22bp_5'	agggtcgaactgagaacacatg	22	.(((.(((.(((((((((((((	+	1	contig6946151_length=96_miR398|3DL|6946151|2004|2099_N	GAGGAAGTTCCTGCAGGGTCGAACTGAGAACACATGAGATATATTGACGAGCGACTAACTCATGTGTTCTCAGGTCGCCCCCGCTGGAGCCTCCTC	(((((.(((((.((.(((.(((.(((((((((((((((.((..(((.....))).)).))))))))))))))).))).))).)).))))).)))))	-0.55	+	species16952_sample68of72_22bp	tgtgttctcaggtcgcccccgc	))))))))))).))).))).))	-	-
	398	miR398	species6443_sample68of72_23bp_5'	agggtcgaactgagaacacatga	23	.(((.(((.((((((((((((((	+	1	contig6946151_length=96_miR398|3DL|6946151|2004|2099_N	GAGGAAGTTCCTGCAGGGTCGAACTGAGAACACATGAGATATATTGACGAGCGACTAACTCATGTGTTCTCAGGTCGCCCCCGCTGGAGCCTCCTC	(((((.(((((.((.(((.(((.(((((((((((((((.((..(((.....))).)).))))))))))))))).))).))).)).))))).)))))	-0.55	+	species3168299_sample3of72_23bp	atgtgttctcaggtcgcccccgc	)))))))))))).))).))).))	-	-
	398	miR398	species240_sample68of72_24bp_5'	agggtcgaactgagaacacatgag	24	.(((.(((.(((((((((((((((	+	1	contig6946151_length=96_miR398|3DL|6946151|2004|2099_N	GAGGAAGTTCCTGCAGGGTCGAACTGAGAACACATGAGATATATTGACGAGCGACTAACTCATGTGTTCTCAGGTCGCCCCCGCTGGAGCCTCCTC	(((((.(((((.((.(((.(((.(((((((((((((((.((..(((.....))).)).))))))))))))))).))).))).)).))))).)))))	-0.55	+	species31372_sample1of72_24bp	catgtgttctcaggtcgcccccgc	))))))))))))).))).))).))	-	-
	398	miR398	species3748_sample68of72_20bp_RC_3'	atgtgttcccagctcgaccc	20	)))))))).))).))).)))	+	1	contig4446750_length=102_miR398|3AL|4446750|4119|4220_Y	GAGGAGGCTCCAGCGGGGGCGACCTGAGAACACATGAGTTGATATTCAATCAAGCGGTTCATATCTCATGTGTTCCCAGCTCGACCCCGCAGGAATTTCCTC	(((((((.(((.((((((.(((.(((.((((((((((...(((((..((((....)))).))))))))))))))).))).))).)))))).))).)))))))	-0.52	-	not found	N/A	N/A	-	-
	398	miR398	species526_sample68of72_21bp_RC_3'	atgtgttcccagctcgacccc	21	)))))))).))).))).))))	+	1	contig4446750_length=102_miR398|3AL|4446750|4119|4220_Y	GAGGAGGCTCCAGCGGGGGCGACCTGAGAACACATGAGTTGATATTCAATCAAGCGGTTCATATCTCATGTGTTCCCAGCTCGACCCCGCAGGAATTTCCTC	(((((((.(((.((((((.(((.(((.((((((((((...(((((..((((....)))).))))))))))))))).))).))).)))))).))).)))))))	-0.52	-	not found	N/A	N/A	-	-
	398	miR398	species10476_sample68of72_20bp_5'	cagggtcgaactgagaacac	20	(.(((.(((.((((((((((	+	1	contig6946151_length=96_miR398|3DL|6946151|2004|2099_N	GAGGAAGTTCCTGCAGGGTCGAACTGAGAACACATGAGATATATTGACGAGCGACTAACTCATGTGTTCTCAGGTCGCCCCCGCTGGAGCCTCCTC	(((((.(((((.((.(((.(((.(((((((((((((((.((..(((.....))).)).))))))))))))))).))).))).)).))))).)))))	-0.55	+	species2886230_sample3of72_20bp	gttctcaggtcgcccccgct	)))))))).))).))).)).	-	-
	398	miR398	species2246_sample68of72_21bp_5'	cagggtcgaactgagaacaca	21	(.(((.(((.(((((((((((	+	1	contig6946151_length=96_miR398|3DL|6946151|2004|2099_N	GAGGAAGTTCCTGCAGGGTCGAACTGAGAACACATGAGATATATTGACGAGCGACTAACTCATGTGTTCTCAGGTCGCCCCCGCTGGAGCCTCCTC	(((((.(((((.((.(((.(((.(((((((((((((((.((..(((.....))).)).))))))))))))))).))).))).)).))))).)))))	-0.55	+	species1169_sample68of72_21bp	tgttctcaggtcgcccccgct	))))))))).))).))).)).	-	-
	398	miR398	species17719_sample68of72_22bp_5'	cagggtcgaactgagaacacat	22	(.(((.(((.((((((((((((	+	1	contig6946151_length=96_miR398|3DL|6946151|2004|2099_N	GAGGAAGTTCCTGCAGGGTCGAACTGAGAACACATGAGATATATTGACGAGCGACTAACTCATGTGTTCTCAGGTCGCCCCCGCTGGAGCCTCCTC	(((((.(((((.((.(((.(((.(((((((((((((((.((..(((.....))).)).))))))))))))))).))).))).)).))))).)))))	-0.55	+	species8609_sample68of72_22bp	gtgttctcaggtcgcccccgct	)))))))))).))).))).)).	-	-
	398	miR398	species6432_sample68of72_21bp_5'	cggggtcgaactgggaacaca	21	(((((.(((.(((((((((((	+	1	contig10526495_length=112_miR398|3B|10526495|4825|4936_Y	GAGGAAATTCCTGCGGGGTCGAACTGGGAACACATGGGATACGAACCGCTTGATTGACGAGCGACTCTTATCAACTCATGTGTTCTCAGGTCGCCCCCGCTGGAGCCTCCTC	(((((..((((.((((((.(((.((((((((((((((((((.((..((((((.....))))))..)).))))...)))))))))))))).))).)))))).))))..)))))	-0.56	+	species1169_sample68of72_21bp	tgttctcaggtcgcccccgct	))))))))).))).)))))).	-	-
	398	miR398	species8623_sample68of72_21bp_3'	ctcaggtcgcccccgctggag	21	))))).))).)))))).))))	+	1	contig10526495_length=112_miR398|3B|10526495|4825|4936_Y	GAGGAAATTCCTGCGGGGTCGAACTGGGAACACATGGGATACGAACCGCTTGATTGACGAGCGACTCTTATCAACTCATGTGTTCTCAGGTCGCCCCCGCTGGAGCCTCCTC	(((((..((((.((((((.(((.((((((((((((((((((.((..((((((.....))))))..)).))))...)))))))))))))).))).)))))).))))..)))))	-0.56	+	species28518102_sample31of72_21bp	cctgcggggtcgaactgggaa	((.((((((.(((.(((((((	-	-
	398	miR398	species54938_sample68of72_22bp_5'	gagtgcctctgagaacacaagc	22	(.(((..(((((((((((((..	+	1	contig10926723_length=109_miR398|5BL|10926723|747|855_N	GGAAGCCGATCCAGAGGAGTGCCTCTGAGAACACAAGCGCGGGTTCCTTTGTCAGGTGCTTTGGATCGCCTGCAATTGTGTTCTCAGGTCACCCCTTTGGTCGCTTCCC	((((((.((.(((((((.(((..(((((((((((((..(((((((((...((.....))...)))..))))))..))))))))))))).))).))))))))))))))).	-0.53	+	species98878_sample68of72_21bp	ttgtgttctcaggtcacccct	))))))))))))).))).)))	-	-
	398	miR398	species915_sample68of72_19bp_5'	ggggtcgaactgggaacac	19	((((.(((.((((((((((	+	1	contig10526495_length=112_miR398|3B|10526495|4825|4936_Y	GAGGAAATTCCTGCGGGGTCGAACTGGGAACACATGGGATACGAACCGCTTGATTGACGAGCGACTCTTATCAACTCATGTGTTCTCAGGTCGCCCCCGCTGGAGCCTCCTC	(((((..((((.((((((.(((.((((((((((((((((((.((..((((((.....))))))..)).))))...)))))))))))))).))).)))))).))))..)))))	-0.56	+	species2622933_sample3of72_19bp	gttctcaggtcgcccccgc	)))))))).))).))))))	-	-
	398	miR398	species1000_sample68of72_20bp_5'	ggggtcgaactgggaacaca	20	((((.(((.(((((((((((	+	1	contig10526495_length=112_miR398|3B|10526495|4825|4936_Y	GAGGAAATTCCTGCGGGGTCGAACTGGGAACACATGGGATACGAACCGCTTGATTGACGAGCGACTCTTATCAACTCATGTGTTCTCAGGTCGCCCCCGCTGGAGCCTCCTC	(((((..((((.((((((.(((.((((((((((((((((((.((..((((((.....))))))..)).))))...)))))))))))))).))).)))))).))))..)))))	-0.56	+	species4742_sample68of72_20bp	tgttctcaggtcgcccccgc	))))))))).))).))))))	-	-
	398	miR398	species51_sample68of72_21bp_5'	ggggtcgaactgggaacacat	21	((((.(((.((((((((((((	+	1	contig10526495_length=112_miR398|3B|10526495|4825|4936_Y	GAGGAAATTCCTGCGGGGTCGAACTGGGAACACATGGGATACGAACCGCTTGATTGACGAGCGACTCTTATCAACTCATGTGTTCTCAGGTCGCCCCCGCTGGAGCCTCCTC	(((((..((((.((((((.(((.((((((((((((((((((.((..((((((.....))))))..)).))))...)))))))))))))).))).)))))).))))..)))))	-0.56	+	species134_sample68of72_21bp	gtgttctcaggtcgcccccgc	)))))))))).))).))))))	-	-
	398	miR398	species6574_sample68of72_18bp_5'	gggtcgaactgagaacac	18	(((.(((.((((((((((	+	1	contig6946151_length=96_miR398|3DL|6946151|2004|2099_N	GAGGAAGTTCCTGCAGGGTCGAACTGAGAACACATGAGATATATTGACGAGCGACTAACTCATGTGTTCTCAGGTCGCCCCCGCTGGAGCCTCCTC	(((((.(((((.((.(((.(((.(((((((((((((((.((..(((.....))).)).))))))))))))))).))).))).)).))))).)))))	-0.55	+	species241612_sample1of72_18bp	gttctcaggtcgcccccg	)))))))).))).))).)	-	-
	398	miR398	species4989_sample68of72_19bp_5'	gggtcgaactgagaacaca	19	(((.(((.(((((((((((	+	1	contig6946151_length=96_miR398|3DL|6946151|2004|2099_N	GAGGAAGTTCCTGCAGGGTCGAACTGAGAACACATGAGATATATTGACGAGCGACTAACTCATGTGTTCTCAGGTCGCCCCCGCTGGAGCCTCCTC	(((((.(((((.((.(((.(((.(((((((((((((((.((..(((.....))).)).))))))))))))))).))).))).)).))))).)))))	-0.55	+	species157272_sample1of72_19bp	tgttctcaggtcgcccccg	))))))))).))).))).)	-	-
	398	miR398	species667_sample68of72_20bp_5'	gggtcgaactgagaacacat	20	(((.(((.((((((((((((	+	1	contig6946151_length=96_miR398|3DL|6946151|2004|2099_N	GAGGAAGTTCCTGCAGGGTCGAACTGAGAACACATGAGATATATTGACGAGCGACTAACTCATGTGTTCTCAGGTCGCCCCCGCTGGAGCCTCCTC	(((((.(((((.((.(((.(((.(((((((((((((((.((..(((.....))).)).))))))))))))))).))).))).)).))))).)))))	-0.55	+	species659_sample68of72_20bp	gtgttctcaggtcgcccccg	)))))))))).))).))).)	-	-
	398	miR398	species258_sample68of72_21bp_5'	gggtcgaactgagaacacatg	21	(((.(((.(((((((((((((	+	1	contig6946151_length=96_miR398|3DL|6946151|2004|2099_N	GAGGAAGTTCCTGCAGGGTCGAACTGAGAACACATGAGATATATTGACGAGCGACTAACTCATGTGTTCTCAGGTCGCCCCCGCTGGAGCCTCCTC	(((((.(((((.((.(((.(((.(((((((((((((((.((..(((.....))).)).))))))))))))))).))).))).)).))))).)))))	-0.55	+	species234_sample68of72_21bp	tgtgttctcaggtcgcccccg	))))))))))).))).))).)	-	-
	398	miR398	species13908_sample68of72_18bp_5'	gggtcgaactgggaacac	18	(((.(((.((((((((((	+	1	contig10526495_length=112_miR398|3B|10526495|4825|4936_Y	GAGGAAATTCCTGCGGGGTCGAACTGGGAACACATGGGATACGAACCGCTTGATTGACGAGCGACTCTTATCAACTCATGTGTTCTCAGGTCGCCCCCGCTGGAGCCTCCTC	(((((..((((.((((((.(((.((((((((((((((((((.((..((((((.....))))))..)).))))...)))))))))))))).))).)))))).))))..)))))	-0.56	+	species241612_sample1of72_18bp	gttctcaggtcgcccccg	)))))))).))).)))))	-	-
	398	miR398	species10446_sample68of72_19bp_5'	gggtcgaactgggaacaca	19	(((.(((.(((((((((((	+	1	contig10526495_length=112_miR398|3B|10526495|4825|4936_Y	GAGGAAATTCCTGCGGGGTCGAACTGGGAACACATGGGATACGAACCGCTTGATTGACGAGCGACTCTTATCAACTCATGTGTTCTCAGGTCGCCCCCGCTGGAGCCTCCTC	(((((..((((.((((((.(((.((((((((((((((((((.((..((((((.....))))))..)).))))...)))))))))))))).))).)))))).))))..)))))	-0.56	+	species157272_sample1of72_19bp	tgttctcaggtcgcccccg	))))))))).))).)))))	-	-
	398	miR398	species3457_sample68of72_20bp_5'	gggtcgaactgggaacacat	20	(((.(((.((((((((((((	+	1	contig10526495_length=112_miR398|3B|10526495|4825|4936_Y	GAGGAAATTCCTGCGGGGTCGAACTGGGAACACATGGGATACGAACCGCTTGATTGACGAGCGACTCTTATCAACTCATGTGTTCTCAGGTCGCCCCCGCTGGAGCCTCCTC	(((((..((((.((((((.(((.((((((((((((((((((.((..((((((.....))))))..)).))))...)))))))))))))).))).)))))).))))..)))))	-0.56	+	species659_sample68of72_20bp	gtgttctcaggtcgcccccg	)))))))))).))).)))))	-	-
	398	miR398	species178_sample68of72_21bp_5'	gggtcgaactgggaacacatg	21	(((.(((.(((((((((((((	+	1	contig10526495_length=112_miR398|3B|10526495|4825|4936_Y	GAGGAAATTCCTGCGGGGTCGAACTGGGAACACATGGGATACGAACCGCTTGATTGACGAGCGACTCTTATCAACTCATGTGTTCTCAGGTCGCCCCCGCTGGAGCCTCCTC	(((((..((((.((((((.(((.((((((((((((((((((.((..((((((.....))))))..)).))))...)))))))))))))).))).)))))).))))..)))))	-0.56	+	species234_sample68of72_21bp	tgtgttctcaggtcgcccccg	))))))))))).))).)))))	-	-
	398	miR398	species23049_sample68of72_18bp_RC_3'	gtgttcccagctcgaccc	18	)))))).))).))).)))	+	1	contig4446750_length=102_miR398|3AL|4446750|4119|4220_Y	GAGGAGGCTCCAGCGGGGGCGACCTGAGAACACATGAGTTGATATTCAATCAAGCGGTTCATATCTCATGTGTTCCCAGCTCGACCCCGCAGGAATTTCCTC	(((((((.(((.((((((.(((.(((.((((((((((...(((((..((((....)))).))))))))))))))).))).))).)))))).))).)))))))	-0.52	-	not found	N/A	N/A	-	-
	398	miR398	species15221_sample68of72_19bp_RC_3'	gtgttcccagctcgacccc	19	)))))).))).))).))))	+	1	contig4446750_length=102_miR398|3AL|4446750|4119|4220_Y	GAGGAGGCTCCAGCGGGGGCGACCTGAGAACACATGAGTTGATATTCAATCAAGCGGTTCATATCTCATGTGTTCCCAGCTCGACCCCGCAGGAATTTCCTC	(((((((.(((.((((((.(((.(((.((((((((((...(((((..((((....)))).))))))))))))))).))).))).)))))).))).)))))))	-0.52	-	not found	N/A	N/A	-	-
	398	miR398	species659_sample68of72_20bp_3'	gtgttctcaggtcgcccccg	20	)))))))))).))).))).)	+	3	contig6946151_length=96_miR398|3DL|6946151|2004|2099_N	GAGGAAGTTCCTGCAGGGTCGAACTGAGAACACATGAGATATATTGACGAGCGACTAACTCATGTGTTCTCAGGTCGCCCCCGCTGGAGCCTCCTC	(((((.(((((.((.(((.(((.(((((((((((((((.((..(((.....))).)).))))))))))))))).))).))).)).))))).)))))	-0.55	+	species667_sample68of72_20bp	gggtcgaactgagaacacat	(((.(((.((((((((((((	-	-
	398	miR398	species134_sample68of72_21bp_3'	gtgttctcaggtcgcccccgc	21	)))))))))).))).))).))	+	3	contig6946151_length=96_miR398|3DL|6946151|2004|2099_N	GAGGAAGTTCCTGCAGGGTCGAACTGAGAACACATGAGATATATTGACGAGCGACTAACTCATGTGTTCTCAGGTCGCCCCCGCTGGAGCCTCCTC	(((((.(((((.((.(((.(((.(((((((((((((((.((..(((.....))).)).))))))))))))))).))).))).)).))))).)))))	-0.55	+	species6_sample68of72_21bp	agggtcgaactgagaacacat	.(((.(((.((((((((((((	-	-
	398	miR398	species8609_sample68of72_22bp_3'	gtgttctcaggtcgcccccgct	22	)))))))))).))).))).)).	+	2	contig6946151_length=96_miR398|3DL|6946151|2004|2099_N	GAGGAAGTTCCTGCAGGGTCGAACTGAGAACACATGAGATATATTGACGAGCGACTAACTCATGTGTTCTCAGGTCGCCCCCGCTGGAGCCTCCTC	(((((.(((((.((.(((.(((.(((((((((((((((.((..(((.....))).)).))))))))))))))).))).))).)).))))).)))))	-0.55	+	species17719_sample68of72_22bp	cagggtcgaactgagaacacat	(.(((.(((.((((((((((((	-	-
	398	miR398	species182_sample68of72_21bp_3'	tcaggtcgcccccgctggagc	21	)))).))).)))))).)))).	+	1	contig10526495_length=112_miR398|3B|10526495|4825|4936_Y	GAGGAAATTCCTGCGGGGTCGAACTGGGAACACATGGGATACGAACCGCTTGATTGACGAGCGACTCTTATCAACTCATGTGTTCTCAGGTCGCCCCCGCTGGAGCCTCCTC	(((((..((((.((((((.(((.((((((((((((((((((.((..((((((.....))))))..)).))))...)))))))))))))).))).)))))).))))..)))))	-0.56	+	species44969836_sample50of72_21bp	tcctgcggggtcgaactggga	(((.((((((.(((.((((((	-	-
	398	miR398	species13826_sample68of72_20bp_RC_3'	tgtgttcccagctcgacccc	20	))))))).))).))).))))	+	1	contig4446750_length=102_miR398|3AL|4446750|4119|4220_Y	GAGGAGGCTCCAGCGGGGGCGACCTGAGAACACATGAGTTGATATTCAATCAAGCGGTTCATATCTCATGTGTTCCCAGCTCGACCCCGCAGGAATTTCCTC	(((((((.(((.((((((.(((.(((.((((((((((...(((((..((((....)))).))))))))))))))).))).))).)))))).))).)))))))	-0.52	-	not found	N/A	N/A	-	-
	398	miR398	species2620464_sample68of72_21bp_RC_3'	tgtgttcccagctcgaccccg	21	))))))).))).))).)))))	+	1	contig4446750_length=102_miR398|3AL|4446750|4119|4220_Y	GAGGAGGCTCCAGCGGGGGCGACCTGAGAACACATGAGTTGATATTCAATCAAGCGGTTCATATCTCATGTGTTCCCAGCTCGACCCCGCAGGAATTTCCTC	(((((((.(((.((((((.(((.(((.((((((((((...(((((..((((....)))).))))))))))))))).))).))).)))))).))).)))))))	-0.52	+	species15927186_sample16of72_21bp	ggggcgacctgagaacacatg	(((.(((.(((.(((((((((	-	-
	398	miR398	species23791_sample68of72_21bp_3'	tgtgttctcaggtcacccctt	21	)))))))))))).))).))))	+	1	contig10926723_length=109_miR398|5BL|10926723|747|855_N	GGAAGCCGATCCAGAGGAGTGCCTCTGAGAACACAAGCGCGGGTTCCTTTGTCAGGTGCTTTGGATCGCCTGCAATTGTGTTCTCAGGTCACCCCTTTGGTCGCTTCCC	((((((.((.(((((((.(((..(((((((((((((..(((((((((...((.....))...)))..))))))..))))))))))))).))).))))))))))))))).	-0.53	+	species10534643_sample11of72_22bp	ggagtgcctctgagaacacaag	((.(((..(((((((((((((.	-	-
	398	miR398	species234_sample68of72_21bp_3'	tgtgttctcaggtcgcccccg	21	))))))))))).))).)))))	+	3	contig10526495_length=112_miR398|3B|10526495|4825|4936_Y	GAGGAAATTCCTGCGGGGTCGAACTGGGAACACATGGGATACGAACCGCTTGATTGACGAGCGACTCTTATCAACTCATGTGTTCTCAGGTCGCCCCCGCTGGAGCCTCCTC	(((((..((((.((((((.(((.((((((((((((((((((.((..((((((.....))))))..)).))))...)))))))))))))).))).)))))).))))..)))))	-0.56	+	species178_sample68of72_21bp	gggtcgaactgggaacacatg	(((.(((.(((((((((((((	-	-
	398	miR398	species16952_sample68of72_22bp_3'	tgtgttctcaggtcgcccccgc	22	))))))))))).))).))))))	+	3	contig10526495_length=112_miR398|3B|10526495|4825|4936_Y	GAGGAAATTCCTGCGGGGTCGAACTGGGAACACATGGGATACGAACCGCTTGATTGACGAGCGACTCTTATCAACTCATGTGTTCTCAGGTCGCCCCCGCTGGAGCCTCCTC	(((((..((((.((((((.(((.((((((((((((((((((.((..((((((.....))))))..)).))))...)))))))))))))).))).)))))).))))..)))))	-0.56	+	species77871_sample1of72_22bp	ggggtcgaactgggaacacatg	((((.(((.(((((((((((((	-	-
	398	miR398	species4742_sample68of72_20bp_3'	tgttctcaggtcgcccccgc	20	))))))))).))).))))))	+	3	contig10526495_length=112_miR398|3B|10526495|4825|4936_Y	GAGGAAATTCCTGCGGGGTCGAACTGGGAACACATGGGATACGAACCGCTTGATTGACGAGCGACTCTTATCAACTCATGTGTTCTCAGGTCGCCCCCGCTGGAGCCTCCTC	(((((..((((.((((((.(((.((((((((((((((((((.((..((((((.....))))))..)).))))...)))))))))))))).))).)))))).))))..)))))	-0.56	+	species1000_sample68of72_20bp	ggggtcgaactgggaacaca	((((.(((.(((((((((((	-	-
	398	miR398	species1169_sample68of72_21bp_3'	tgttctcaggtcgcccccgct	21	))))))))).))).))).)).	+	2	contig6946151_length=96_miR398|3DL|6946151|2004|2099_N	GAGGAAGTTCCTGCAGGGTCGAACTGAGAACACATGAGATATATTGACGAGCGACTAACTCATGTGTTCTCAGGTCGCCCCCGCTGGAGCCTCCTC	(((((.(((((.((.(((.(((.(((((((((((((((.((..(((.....))).)).))))))))))))))).))).))).)).))))).)))))	-0.55	+	species2246_sample68of72_21bp	cagggtcgaactgagaacaca	(.(((.(((.(((((((((((	-	-
	398	miR398	species5636689_sample6of72_21bp_3'	tgttttcccaggtcacccctt	21	))))))).)))))))).))))	+	1	contig4495084_length=107_miR398|5DL|4495084|4684|4790_N	GCTAGCGAATCCGGAGGAGTGACACTGAGAAAACAAGTGCGGATTCCTTTTTTGACTCGTATTTGGATCGCAGTTGTTTTCCCAGGTCACCCCTTTGGGCTGCTTCC	...((((..((((((((.(((((.(((.((((((((.(((((..(((.................)))))))).)))))))).)))))))).)))))))).))))...	-0.43	+	species11468089_sample11of72_22bp	ggagtgacactgagaaaacaag	((.(((((.(((.((((((((.	-	-
	398	miR398	species98878_sample68of72_21bp_3'	ttgtgttctcaggtcacccct	21	))))))))))))).))).)))	+	1	contig10926723_length=109_miR398|5BL|10926723|747|855_N	GGAAGCCGATCCAGAGGAGTGCCTCTGAGAACACAAGCGCGGGTTCCTTTGTCAGGTGCTTTGGATCGCCTGCAATTGTGTTCTCAGGTCACCCCTTTGGTCGCTTCCC	((((((.((.(((((((.(((..(((((((((((((..(((((((((...((.....))...)))..))))))..))))))))))))).))).))))))))))))))).	-0.53	+	species54938_sample68of72_22bp	gagtgcctctgagaacacaagc	(.(((..(((((((((((((..	-	-
	398	miR398	species3411_sample68of72_19bp_3'	ttttcccaggtcacccctt	19	))))).)))))))).))))	+	1	contig4495084_length=107_miR398|5DL|4495084|4684|4790_N	GCTAGCGAATCCGGAGGAGTGACACTGAGAAAACAAGTGCGGATTCCTTTTTTGACTCGTATTTGGATCGCAGTTGTTTTCCCAGGTCACCCCTTTGGGCTGCTTCC	...((((..((((((((.(((((.(((.((((((((.(((((..(((.................)))))))).)))))))).)))))))).)))))))).))))...	-0.43	+	species7960361_sample7of72_20bp	ggagtgacactgagaaaaca	((.(((((.(((.(((((((	-	-
	398	miR398	species53933_sample68of72_20bp_3'	ttttcccaggtcaccccttt	20	))))).)))))))).)))))	+	1	contig4495084_length=107_miR398|5DL|4495084|4684|4790_N	GCTAGCGAATCCGGAGGAGTGACACTGAGAAAACAAGTGCGGATTCCTTTTTTGACTCGTATTTGGATCGCAGTTGTTTTCCCAGGTCACCCCTTTGGGCTGCTTCC	...((((..((((((((.(((((.(((.((((((((.(((((..(((.................)))))))).)))))))).)))))))).)))))))).))))...	-0.43	+	species31881212_sample35of72_21bp	aggagtgacactgagaaaaca	(((.(((((.(((.(((((((	-	-
399	399	miR399	species255102_sample68of72_21bp_5'	gggcgcttctcctttggcacg	21	(((((.(((((((((((((((	+	1	contig6978924_length=133_miR399|4BL|6978924|5096|5228_N	GGCGTGTGAATCCCAGGGCGCTTCTCCTTTGGCACGGAGGCATACTTGTACTGATGGTCGGAGTTGGCCAGGTGAAGAAGCTCCAGGCCGTGTCGCGCGTGCCAAAGGAGAATTGCCCTGCGATTCACCTCGG	..((.(((((((.(((((((.(((((((((((((((..(((((............((((((((((.............)))))).)))))))))...))))))))))))))).))))))).)))))))..)).	-0.53	+	species2526_sample68of72_21bp	tgccaaaggagaattgccctg	))))))))))))).)))))))	-	-
	399	miR399	species18141_sample68of72_21bp_5'	gggctcctctttattggcagg	21	((((..((((((.((((((((	+	1	contig7990091_length=101_miR399|2BL|7990091|8551|8651_Y	CAATCCAGTTTCAGGGCTCCTCTTTATTGGCAGGGAGCGTGTGAGGCCATGTAGCTCCATTCAGCGCTCTGCCAAAGGAGAGTTGCCCTGTAACTGGAAAT	...(((((((.((((((..((((((.(((((((((.((..(((.(((......))).)))...)).))))))))).))))))..)))))).)))))))...	-0.55	+	species1906_sample68of72_21bp	tgccaaaggagagttgccctg	)))))).))))))..))))))	-	-
	399	miR399	species2526_sample68of72_21bp_3'	tgccaaaggagaattgccctg	21	))))).))))))))))).)))	+	11	contig3355443_length=119_miR399|7DL|3355443|1652|1770_N	AGGGTGAGAATCACAGTGCAGTTCTCCTCTGGCATGGATGCCAATGTAGCAGGTCCTGGAAAATGGCCTATGCTATCACCTTCCCTGCCAAAGGAGAATTGCCCTGCCATTCAGTATAA	.......((((..(((.(((((((((((.(((((.(((.......((((((((.((........))))..)))))).....))).))))).))))))))))).)))..)))).......	-0.39	+	species238963_sample1of72_21bp	gtgcagttctcctctggcatg	(.(((((((((((.(((((.(	-	-
	399	miR399	species1906_sample68of72_21bp_3'	tgccaaaggagagttgccctg	21	)))))).))))))..))))))	+	1	contig7990091_length=101_miR399|2BL|7990091|8551|8651_Y	CAATCCAGTTTCAGGGCTCCTCTTTATTGGCAGGGAGCGTGTGAGGCCATGTAGCTCCATTCAGCGCTCTGCCAAAGGAGAGTTGCCCTGTAACTGGAAAT	...(((((((.((((((..((((((.(((((((((.((..(((.(((......))).)))...)).))))))))).))))))..)))))).)))))))...	-0.55	+	species18141_sample68of72_21bp	gggctcctctttattggcagg	((((..((((((.((((((((	-	-
528	528	miR528	species1707_sample68of72_21bp_3'	cctctgcctgcctcttccatt	21	))))))).)))))))))))))	+	1	contig6970925_length=110_miR528|4BL|6970925|9682|9791_N	GGAGCAGCAGCGGTGGAAGGGGCATGCAGAGGAGCGGCCATGGCCCGTGGGAGCTTTGCTTGCCTTGTCTATCGATCTCCTCTGCCTGCCTCTTCCATTCCTGCGGCTAA	..(((.((((.(((((((((((((.((((((((((((....(((....((((((...)))).))..)))..)))..))))))))).))))))))))))).)))).)))..	-0.52	+	species221_sample68of72_21bp	tggaaggggcatgcagaggag	(((((((((((.(((((((((	-	-
	528	miR528	species221_sample68of72_21bp_5'	tggaaggggcatgcagaggag	21	(((((((((((.(((((((((	+	1	contig6970925_length=110_miR528|4BL|6970925|9682|9791_N	GGAGCAGCAGCGGTGGAAGGGGCATGCAGAGGAGCGGCCATGGCCCGTGGGAGCTTTGCTTGCCTTGTCTATCGATCTCCTCTGCCTGCCTCTTCCATTCCTGCGGCTAA	..(((.((((.(((((((((((((.((((((((((((....(((....((((((...)))).))..)))..)))..))))))))).))))))))))))).)))).)))..	-0.52	+	species1707_sample68of72_21bp	cctctgcctgcctcttccatt	))))))).)))))))))))))	-	-
818†	818	Tae-miR818	species836_sample68of72_21bp	tcttatattgtgggacagagg	21	)))))))))))))))).))))	-	2	6BL|4331486|9020|298712	AATGTTACTCCCTCCGTCCCATAATATAAGACATTTTTGCCATCCAACACTACTTGCAAAAACGTCTTATATTGTGGGACAGAGGGAGTAGAACA	....((((((((((.(((((((((((((((((.(((((((...............))))))).))))))))))))))))).))))))))))....	-0.53	-	species93336_sample68of72_21bp	tccgtcccataatataagaca	((.(((((((((((((((((.	+	+
1122	1122	miR1122	species7910_sample68of72_24bp_RC_3'	cctccgtatctagacaaatctaag	24	).))))))))))))))))))))))	+	53	contig2807686_length=81_miR1122|5AL|2807686|1876|1956_Y	TGTCTTGGATTTGTCTAGATATGGATGTATCTAGACTCATTTTAGTGCTAGATACCTCCGTATCTAGACAAATCTAAGACA	(((((((((((((((((((((((((.(((((((((((......))).)))))))).)))))))))))))))))))))))))	-0.64	+	species14721497_sample14of72_24bp	tggatttgtctagatatggatgta	((((((((((((((((((((.(((	-	-
	1122	miR1122	species8117_sample68of72_21bp_RC_3'	ctccctctgtccgaaaatact	21	)))))))))))))..))))).	+	1	contig3095425_length=224_miR1122|4BS|3095425|27|250_N	ACTAAAACATGTCTAGATACATCTATATTTTGACAAATGGAAGGTACGTATTGTGGAAACGGAGGGAGTGCTTGTCATCAAAATGGATAAAAAAGCACGTATCTAGAACTAAAATACGTCTACATACATCTCCTTTTATCCATTTTGATGACAAGTACTCCCTCTGTCCGAAAATACTTGTCATCAAAAAGAATAAAAAGGGATGTATCTAGATGTATTTTAGT	(((((((.((((((((((((((((...............((.((((.(((((.((((..(((((((((((((((((((((((((((((((((......((((.(((.((........))))).))))......)))))))))))))))))))))))))))))))))))))..))))).)))).))...............)))))))))))))))).)))))))	-0.42	-	not found	N/A	N/A	-	-
	1122	miR1122	species10829_sample68of72_24bp_RC_3'	ctccctctgtccgaaaatacttgt	24	)))))))))))))..))))).)))	+	1	contig3095425_length=224_miR1122|4BS|3095425|27|250_N	ACTAAAACATGTCTAGATACATCTATATTTTGACAAATGGAAGGTACGTATTGTGGAAACGGAGGGAGTGCTTGTCATCAAAATGGATAAAAAAGCACGTATCTAGAACTAAAATACGTCTACATACATCTCCTTTTATCCATTTTGATGACAAGTACTCCCTCTGTCCGAAAATACTTGTCATCAAAAAGAATAAAAAGGGATGTATCTAGATGTATTTTAGT	(((((((.((((((((((((((((...............((.((((.(((((.((((..(((((((((((((((((((((((((((((((((......((((.(((.((........))))).))))......)))))))))))))))))))))))))))))))))))))..))))).)))).))...............)))))))))))))))).)))))))	-0.42	-	not found	N/A	N/A	-	-
	1122	miR1122	species4814_sample68of72_21bp_RC_3'	tccctctgtccgaaaatactt	21	))))))))))))..))))).)	+	1	contig3095425_length=224_miR1122|4BS|3095425|27|250_N	ACTAAAACATGTCTAGATACATCTATATTTTGACAAATGGAAGGTACGTATTGTGGAAACGGAGGGAGTGCTTGTCATCAAAATGGATAAAAAAGCACGTATCTAGAACTAAAATACGTCTACATACATCTCCTTTTATCCATTTTGATGACAAGTACTCCCTCTGTCCGAAAATACTTGTCATCAAAAAGAATAAAAAGGGATGTATCTAGATGTATTTTAGT	(((((((.((((((((((((((((...............((.((((.(((((.((((..(((((((((((((((((((((((((((((((((......((((.(((.((........))))).))))......)))))))))))))))))))))))))))))))))))))..))))).)))).))...............)))))))))))))))).)))))))	-0.42	-	not found	N/A	N/A	-	-
1318†	1318	Tae-miR1318	species12056_sample68of72_20bp	atcaggagagatgacaccga	20	.(((((.(((.(((((((((	-	2	2AS|5291774|14628|503072	TAGGGTCCTGTGATCAGGAGAGATGACACCGACGCCGATCGGATGGGTCGGCTTAACCAGGCCATGCATCCGTCTGGCCGGAGTTGGTGTCACCTCGCCTGAACATAGGGCTCAC	..((((((((((.(((((.(((.((((((((((.(((..(((((((((.(((((....)))))....)))))))))..))).)))))))))).))).))))).))))))))))..	-0.64	-	species1421801_sample68of72_20bp	ggtgtcacctcgcctgaaca	))))))).))).))))).))	+	+
	1318	Tae-miR1318	species10521_sample68of72_21bp	tcaggagagatgacaccgacg	21	(((((.(((.((((((((((.	-	1	2AS|5291774|14628|503072	GGCCCTGTGCTCAGGAGAGATGACACCGACGCCGATCAGATGGGTCGGCTTAACCAGGCGTCTGTTCGGAGTTGGTGTCACCTCGCCTGAACATAGGGCTC	(((((((((.(((((.(((.((((((((((.((((.(((((..(((((.....)).)))))))).)))).)))))))))).))).))))).))))))))).	-0.62	-	species23260_sample68of72_21bp	ttggtgtcacctcgcctgaac	))))))))).))).))))).)	+	+
1439	1439	miR1439	species4485_sample68of72_21bp_3'	agctttttcggacggagggag	21	)).))))))))))))))))))	+	1	contig9906720_length=147_miR1439|2DL|9906720|2350|2496_N	TGCTTGGGGCCTGAATACTTCCTCCGTTCGAAAAAACTTGTCCCAAACTTGTTCCTCAATGGATGTATCTAGCACTAATTTGATGCTAAATACATTCATTTAAGGGACAAGCTTTTTCGGACGGAGGGAGTATTTCTTCCTTTGTTG	.((..((((...(((((((((((((((((((((((.((((((((.............(((((((((((.(((((.........))))).)))))))))))...)))))))).)))))))))))))))))))))))..))))..))..	-0.45	-	not found	N/A	N/A	-	-
	1439	miR1439	species2929_sample68of72_21bp_RC_3'	agtcatctattttggaacgga	21	.))))))))))))))))))))	+	188	contig8024798_length=114_miR1439|2BL|8024798|14456|14569_N	ACTCCACAATTTCATACTCCCTCCGTTCTAAAATAGATGACCCAATTTTATACTAAATTTAGTACAAAGTTGAGTCATCTATTTTGGAACGGAGGGAGTATATATTTGAACCAA	......(((....((((((((((((((((((((((((((((.(((((((.(((((....))))).))))))).))))))))))))))))))))))))))))....)))......	-0.52	+	species14948491_sample15of72_21bp	cgttctaaaatagatgaccca	((((((((((((((((((.((	-	-
	1439	miR1439	species1763_sample68of72_21bp_3'	catctattttggaacggaggg	21	)))))))))))))).))))))	+	359	contig7118831_length=124_miR1439|4AL|7118831|7525|7648_N	ATTGATTATTATGTACTCCCTCCATTCCAAAATAGATGACCCAGCTTTATACTAACTTTAGTACAAAGTTAATACAAAGTTGGGTCATCTATTTTGGAACGGAGGGAGTATGCAGCAAGTGCAA	............(((((((((((.((((((((((((((((((((((((.((.(((((((.....))))))).)).)))))))))))))))))))))))).))))))))))).............	-0.52	+	species141058_sample1of72_21bp	ctccattccaaaatagatgac	((((.((((((((((((((((	-	-
	1439	miR1439	species2908_sample68of72_24bp_RC_5'	cccgaggtccaactttgaccataa	24	((((..((.((((((((((((((.	+	1	contig6835201_length=271_miR1439|3DL|6835201|2609|2879_N	AACATAATTATACAATACTCCCTCCATTCCAAAATATAGTGCACCGACGCTTCCCGAGGTCCAACTTTGACCATAAATTTAACCAACAAGACCGACTACGGCAGGAGAAAAAATTATATAATTGAAAACTTCTTTTGAATATGAATTCACTGGTATAATTTTTGCTCCAGCCGCAGTCGGTCTTGTTGGTTAAATATATGGTCAAAGTTGAAGCACGGGAATAGAGGAAGCACTATATTTTGGAACGGAGGCAGTATTAGGAAAGACCAGC	.............((((((.(((((.((((((((((((((((.((.....((((((..((.((((((((((((((.(((((((((((((((((((((.((((.((((.(((((((((((...((((...(((..........)))))))...))))))))))).)))).)))).))))))))))))))))))))).))))))))))))))..)).))))))....))..)))))))))))))))).))))).)))))).............	-0.49	+	species23427002_sample25of72_24bp	atggtcaaagttgaagcacgggaa	)))))))))))))..)).))))))	-	-
	1439	miR1439	species3775_sample68of72_21bp_RC_5'	cctccgttccaaaatagatga	21	(((((((((((((((((((((	+	378	contig4421146_length=122_miR1439|6AS|4421146|686|807_N	TTACTTTATGATTTACTCCCTCCGTTCCAAAATAGATGACCCAACTTTGCACTAACTCTGTACAAAGTTACTGCAAAGTTGGGTCATCTATTTTGGAATGGAGGGAGTAAAATGCACAACCC	...........((((((((((((((((((((((((((((((((((((((((.(((((........))))).))))))))))))))))))))))))))))))))))))))))...........	-0.62	+	species2101923_sample2of72_21bp	atctattttggaatggaggga	)))))))))))))))))))))	-	-
	1439	miR1439	species174_sample68of72_21bp_5'	ctccgttccaaaatagatgac	21	(((((((((((((((((((((	+	366	contig10655296_length=90_miR1439|3B|10655296|595|684_N	ATACATACACATGTACTCCCTCCGTTCCAAAATAGATGACTCAACTTTGGGTCATCTATTTTGGAACGGAGGTAGTAGTACATAGGATGA	...(((....(((((((.(((((((((((((((((((((((((....)))))))))))))))))))))))))....)))))))...))).	-0.56	+	species2018365_sample2of72_21bp	catctattttggaacggaggt	)))))))))))))))))))).	-	-
	1439	miR1439	species7124_sample68of72_21bp_5'	cttcgttccaaaatagatgac	21	(((((((((((((((((((((	+	41	contig1166848_length=112_miR1439|1DL|1166848|3197|3308_N	AGGATTTATTATGTACTCCCTTCGTTCCAAAATAGATGACCCAACTTTATACTTAAGTTAGTATAAAGTTAAGTCGTCTATTTTGGAACGGAGGGAGTAGTATGAAACAGAA	........((((((((((((((((((((((((((((((((..(((((((((((......)))))))))))..))))))))))))))))))))))))))).))))).......	-0.54	+	species27658064_sample30of72_21bp	cgtctattttggaacggaggg	)))))))))))))))))))))	-	-
	1439	miR1439	species3384_sample68of72_21bp_RC_3'	ggtcatctattttggaacgga	21	)))))))))))))))))))))	+	199	contig4287620_length=97_miR1439|6BL|4287620|539|635_N	CGTGACAAACAACTACTCCCTCCGTTTCAAAATAGATGACCCAACTTTATAAATTGGGTCATCTATTTTGGAACGGAGGGAGTAGAAACGGAGCGAA	(((.........((((((((((((((((((((((((((((((((.........)))))))))))))))))))))))))))))))).......)))..	-0.6	+	species3038670_sample3of72_21bp	cgtttcaaaatagatgaccca	(((((((((((((((((((((	-	-
	1439	miR1439	species3835_sample68of72_21bp_RC_3'	gtcatctattttggaacagag	21	))))))))))))))))).)))	+	112	contig5983505_length=113_miR1439|4AS|5983505|11666|11778_N	GGTTGCTTGTATCTACTCCCTCCGTTCCAAAATAGATGACCCAACTTTGTACTAAAGTTAGTACAAAGTTGGGTCATCTATTTTGGAACAGAGGGAGTATAATTTTATCTCTA	.............(((((((((.(((((((((((((((((((((((((((((((....))))))))))))))))))))))))))))))).)))))))))..............	-0.61	+	species1824469_sample2of72_21bp	ccgttccaaaatagatgaccc	(.(((((((((((((((((((	-	-
	1439	miR1439	species940_sample68of72_21bp_3'	tcaaagttggacctcgggaag	21	)))))))))))...)))))).	+	1	contig1996853_length=269_miR1439|6DL|1996853|617|885_N	AATTTATAGACATATACTCCATCCGTTCCAAAATATAGTGCTTCCTCTATTCCTGTGCTTCAACTTTGAATATAAATTTAACCAACGAGATCGACTGTGGCAGGAGGAAAATCTATACCAGTGAATTCGTATTGAAAAGAAGTTTTTCAATTACATAATTTTTTCTTCCGCCGCAGTCGGTCTCGTTGATTAAATTTATGGTCAAAGTTGGACCTCGGGAAGCGGGGGCGCACTATATTTTGGAATGGAGGGAGTAGTATACATCATTA	..............((((((.((((((((((((((((((((.(((((..((((((...(((((((((((.(((((((((((.(((((((((((((((((((.((((((((............(((((.((((((((((.....))))))).)))..)))))))))))))))))))))))))))))))).))))))))))).)))))))))))...))))))..))))).)))))))))))))))))))).)))))).............	-0.49	-	not found	N/A	N/A	-	-
	1439	miR1439	species2965_sample68of72_21bp_5'	tccgtaaactaatataagagc	21	((.(((((((((((((((((.	+	2	contig5156527_length=170_miR1439|2BS|5156527|16111|16280_N	ACTGTTAGTGTACTACTCCCTCCGTTCCAAAATAGATGACTCAACTTTGTACTCTACTCCCTCCGTAAACTAATATAAGAGCGTTTAGATCACTACTTTAGTGATCTAAACACTCTTATATTAGTTTACAGAGGGAGTATTTTGGAACGGAGGAGTACTTAATAACTGGC	...((((((....((((((.((((((((((((......................(((((((((.(((((((((((((((((.(((((((((((((...))))))))))))).))))))))))))))))).))))))))))))))))))))))))))).......))))))	-0.51	+	species24778_sample1of72_21bp	tcttatattagtttacagagg	)))))))))))))))).))))	-	-
	1439	miR1439	species3550_sample68of72_21bp_3'	tcttatattagtttacggagg	21	)))))))))))))))))))))	+	2	contig5199310_length=170_miR1439|2BS|5199310|6006|6175_N	GCCAGTTATTAAGTACTCCTCCGTTCCAAAATACTCCCTCTGTAAACTAATATAAGAGTGTTTAGATCACTAAAGTAGTGATCTAAACGCTCTTATATTAGTTTACGGAGGGAGTAGAGTACAAAGTTGAGTCATCTATTTTGGAACGGAGGGAGTAGTACACTAACAGT	....((((.....(((((((((((((((((((((((((((((((((((((((((((((((((((((((((((...)))))))))))))))))))))))))))))))))))))))))......................)))))))))))).))))))......))))...	-0.54	+	species103889_sample1of72_21bp	tctgtaaactaatataagagt	(((((((((((((((((((((	-	-
	1439	miR1439	species13367_sample68of72_21bp_5'	ttccgttccaaaatagatgac	21	(((.(((((((((((((((((	+	20	contig3891419_length=124_miR1439|1BL|3891419|4099|4222_N	CCTGCTTCAGTTGTACTCCTTCCGTTCCAAAATAGATGACCCAACTTTGTACTAACTTTGTACTAAAGTTAGTACAAAGTTGGGTCATCTATTTTGGAACAGAGGGAGTATATTCCTGTTGCCT	...((..(((.(((((((((((.(((((((((((((((((((((((((((((((((((((...))))))))))))))))))))))))))))))))))))).)))))))))))...)))..))..	-0.66	+	species122548_sample1of72_21bp	catctattttggaacagaggg	))))))))))))))).)))))	-	-
2003†	2003	Tae-miR2003	species1121_sample68of72_22bp	cggtagggctgtatgatggcga	22	)))).)))).))))))))))))	-	6	1AS|3275963|3223|123433	TCATTCAGATTCGCCATCATACGCCCAACCGTACATTCGATATGCATATATATGCATCACGAGCCACGGTAGGGCTGTATGATGGCGATACCGATTGG	.((.((....((((((((((((((((.(((((...((((..((((((....))))))..))))..))))).)))).))))))))))))....)).)).	-0.49	-	species1671825_sample68of72_21bp	gccatcatacgcccaaccgta	((((((((((((((.(((((.	+	+
	2003	Tae-miR2003	species15564_sample68of72_22bp	tggttgggctgtatgatggcga	22	))))))))).))))))))))))	-	1		TCATTCGGATTCGCCATCATACGTCCAACCGTGCATTTGATATGCATATATATGCATCACGAGCCATGGTTGGGCTGTATGATGGCGATACCGATTGG	.((.((((..(((((((((((((((((((((((..((((..((((((....))))))..)))).))))))))))).))))))))))))..)))).)).	-0.55	-	species80335_sample68of72_21bp	gccatcatacgtccaaccgtg	(((((((((((((((((((((	+	+
2006†	2006b	Tae-miR2006b	species37_sample68of72_21bp	tgcttaatgacagtcgtggtg	21	(((((((((((((((((((((	-	1	5AL|2752086|24834|433088	GTGAAGGCGATGCTTAATGACAGTCGTGGTGTCCTAGGCAAAGACGATGCTTAATGGCCAGCGTAGACATAGTCGCCTGGCTCTTCTAAGACACCACGACTGTCATTAAGCATCATCTTCACT	((((((..(((((((((((((((((((((((((.((((((.......))))))..((((((.((.(((...))))))))))).......)))))))))))))))))))))))))..)))))).	-0.59	-	species7896_sample68of72_21bp	ccacgactgtcattaagcatc	)))))))))))))))))))))	+	+
2012†	2012b	Tae-miR2012b	species1505_sample68of72_21bp	tggacgaggatgtgcaactgc	21	(((.((.(((((((((.((((	-	1		TTGGACGAGGATGTGCAACTGCGGTACGGTAGGACCTTCAGCTACGACCGGCAGCTGCACATCCATGCCCAAG	((((.((.(((((((((.(((((((...((((.........)))).))).)))).))))))))).)).)))).	-0.47	-	species136814_sample68of72_21bp	agctgcacatccatgcccaag	)).))))))))).)).)))).	+	+
2041†	2041b	Tae-miR2041b	species3729_sample68of72_21bp	acaaatatttccggacggagg	21	)))).))))))))))))))))	-	2	5BL|10869926|10155|174312	CCCTTGAACGTACTCCCTCTGTCCGGAAATACTTGTCGGAGGAATGGATGCATCTAGACGTATTTTAGCTAGATATATCCATTTTTATGCATTTCTTCGACAAATATTTCCGGACGGAGGGAGTATTAGG	.(((.....((((((((((((((((((((((.((((((((((((((((((.((((((.(........))))))).)))))))..........))))))))))).)))))))))))))))))))))).)))	-0.54	-	species1852505_sample68of72_21bp	tctgtccggaaatacttgtcg	((((((((((((((.((((((	+	+
5050	5050	miR5050	species4019_sample68of72_21bp_RC_3'	cgacatggtgaggtcgttcaa	21	)).))))))))))))))))))	+	1	contig3878759_length=120_miR5050|7DS|3878759|962|1081_Y	GACCGCCGTTGTTTTGCTGGTTGAACGACCTCATCATGGCACGAGCAGATCTCCCTGGCACTTGTCGAGGAGAGGCGGTCGACATGGTGAGGTCGTTCAACCGGCAAAAACGCCGGCTCC	....((((.(((((((((((((((((((((((((((((...(((.....(((((.((((....)))).))))).....))).))))))))))))))))))))))).)))))).))))...	-0.58	-	not found	N/A	N/A	-	-
	5050	miR5050	species4826_sample68of72_21bp_RC_5'	ctggttgaacgacctcatcat	21	((((((((((((.((((((((	+	2	contig7081792_length=121_miR5050|4AL|7081792|4215|4335_Y	GACCGCCGCCGTTTTGCTGGTTGAACGACCTCATCATGGCACGAGCAGATCTCCCTGGCACTTGTCGAGGAAGAGGCGGTCCACATGGTGAGCTCGTTCAACCGGCAAAAACGCCGGCTCC	....((((.(((((((((((((((((((.(((((((((......((...(((.((((((....))).))).))).))......))))))))).))))))))))))).)))))).))))...	-0.5	-	not found	N/A	N/A	-	-
	5050	miR5050	species5351_sample68of72_19bp_RC_3'	ggtcgttcaaccggcaaaa	19	))))))))))))))).)))	+	1	contig3878759_length=120_miR5050|7DS|3878759|962|1081_Y	GACCGCCGTTGTTTTGCTGGTTGAACGACCTCATCATGGCACGAGCAGATCTCCCTGGCACTTGTCGAGGAGAGGCGGTCGACATGGTGAGGTCGTTCAACCGGCAAAAACGCCGGCTCC	....((((.(((((((((((((((((((((((((((((...(((.....(((((.((((....)))).))))).....))).))))))))))))))))))))))).)))))).))))...	-0.58	+	species65619493_sample72of72_18bp_RC	tgctggttgaacgacctc	((((((((((((((((((	-	-
	5050	miR5050	species1274_sample68of72_21bp_RC_5'	ggttgaacgacctcatcatgg	21	((((((((((((((((((((.	+	2	contig3878759_length=120_miR5050|7DS|3878759|962|1081_Y	GACCGCCGTTGTTTTGCTGGTTGAACGACCTCATCATGGCACGAGCAGATCTCCCTGGCACTTGTCGAGGAGAGGCGGTCGACATGGTGAGGTCGTTCAACCGGCAAAAACGCCGGCTCC	....((((.(((((((((((((((((((((((((((((...(((.....(((((.((((....)))).))))).....))).))))))))))))))))))))))).)))))).))))...	-0.58	+	species30789867_sample34of72_21bp	atggtgaggtcgttcaaccgg	)))))))))))))))))))))	-	-
	5050	miR5050	species561_sample68of72_22bp_RC_3'	tgaggtcgttcaaccggcaaaa	22	)))))))))))))))))).)))	+	1	contig3878759_length=120_miR5050|7DS|3878759|962|1081_Y	GACCGCCGTTGTTTTGCTGGTTGAACGACCTCATCATGGCACGAGCAGATCTCCCTGGCACTTGTCGAGGAGAGGCGGTCGACATGGTGAGGTCGTTCAACCGGCAAAAACGCCGGCTCC	....((((.(((((((((((((((((((((((((((((...(((.....(((((.((((....)))).))))).....))).))))))))))))))))))))))).)))))).))))...	-0.58	+	species1165260_sample1of72_21bp_RC	tgctggttgaacgacctcatc	(((((((((((((((((((((	-	-
5062†	5062a	Tae-miR5062a	species242_sample68of72_23bp	tgaaccttggggaaaagccgcat	23	((((.(((((.((((((((((((	-	2	5AL|2791901|8817|90162	CATAGCTTCTTGAACCTTGGGGAAAAGCCGCATAACACCATTAACTTGAAAACCATGTATTTCCTATCCCAAAACTGCTCCTAGCACAAGGGGTAAAAGATGGTTTTTAGTTGTGTGGTCATGCGGATTTTTCACCAAGATTCAAGTGGTTATC	.((((((.((((((.(((((.((((((((((((...((((((((((.(((((((((...(((..((((((.....(((.....)))...))))))))).)))))))))))))).))))).)))))).)))))).))))).)))))).)))))).	-0.39	-	species4771_sample68of72_24bp	gcggatttttcaccaagattcaag	)))).)))))).))))).))))))	+	+
5064	5064	miR5064	species960_sample68of72_20bp_5'	atagcatcatccatcctacc	20	(((((((((..((((.((((	+	3	contig14416852_length=117_miR5064|4DL|14416852|9293|9409_N	AGGTCCTCTGGTTGAACTTGTCCATAGCATCATCCATCCTACCCTTCAACGGTGGTTGCTGATTCCCCACGGTGGGTAAGATGCCTGATGCTATGGATAAATTCAACCTGATGGTTG	....((((.(((((((.(((((((((((((((..((((.(((((....((.((((...........)))).))))))).))))..))))))))))))))).))))))).)).))...	-0.48	-	not found	N/A	N/A	-	-
	5064	miR5064	species54_sample68of72_21bp_RC_3'	ctgatgctatggacaaattca	21	))).))))))))).)))))))	+	2	contig4384520_length=105_miR5064|6AS|4384520|2519|2623_N	CAACCATCGGGTTGAATTTATCCATAGCACCAGCCATCGCAGTACCCATCGTGCAGAAAAGCAGAGGACTGGCTGATGCTATGGACAAATTCAACCGGAGGATTG	...((.((.((((((((((.(((((((((.((((((.....((.((..((.(((......))))))))))))))).))))))))).)))))))))).))))....	-0.46	+	species18678385_sample19of72_21bp	aatttatccatagcaccagcc	(((((.(((((((((.(((((	-	-
	5064	miR5064	species957_sample68of72_19bp_RC_3'	gatgctatggacaaattca	19	).))))))))).)))))))	+	2	contig2957780_length=97_miR5064|6BS|2957780|3494|3590_N	CAACCATCGGGTTGAATTTATCCATAGCACCAGCCATCGTAGTACCCATCGTGCAAAAAAAGCAGAGGACTGGCTGATGCTATGGACAAATTCAACC	.........((((((((((.(((((((((.((((((.....((.((..((.(((.......))))))))))))))).))))))))).))))))))))	-0.42	-	not found	N/A	N/A	-	-
	5064	miR5064	species3472_sample68of72_21bp_3'	ggtgctatggataaattcaac	21	))))))))))))))))).)))	+	2	contig2881909_length=121_miR5064|3DL|2881909|339|459_N	AGTTATCCGGTTTAATTTGTCCATAGCATCCGCGATCCCGCCATTCAGCTGTGATAGCTGCTGCCCTATTGCACGGTGTGGAAGATAGCTGGTGCTATGGATAAATTCAACCCGATGGCTG	(((((((.((((.(((((((((((((((((.((.(((...((((...((((((((((........))))..))))))))))..))).)).))))))))))))))))).)))).))))))).	-0.44	+	species910_sample68of72_21bp	ttaatttgtccatagcatccg	(.(((((((((((((((((.(	-	-
	5064	miR5064	species1963_sample68of72_20bp_5'	tagcatcatccatcctaccc	20	((((((((..((((.(((((	+	3	contig14416852_length=117_miR5064|4DL|14416852|9293|9409_N	AGGTCCTCTGGTTGAACTTGTCCATAGCATCATCCATCCTACCCTTCAACGGTGGTTGCTGATTCCCCACGGTGGGTAAGATGCCTGATGCTATGGATAAATTCAACCTGATGGTTG	....((((.(((((((.(((((((((((((((..((((.(((((....((.((((...........)))).))))))).))))..))))))))))))))).))))))).)).))...	-0.48	-	not found	N/A	N/A	-	-
	5064	miR5064	species2619_sample68of72_21bp_RC_3'	taggatggatgatgctatgga	21	)))))))).))))))))))))	+	3	contig1655130_length=118_miR5064|4BL|1655130|21|138_N	CTATAATCTGGTTCGAAGTTATCCATAGCATCAGCCATCTTACCCACCGTGGGGAATCAGCAACCAGCGTTCAAGGGTAGGATGGATGATGCTATGGACAAGTTCAACCAGAGGACCT	......(((((((.(((.((.((((((((((((.(((((((((((..(((.((..........)).))).....))))))))))).)))))))))))).)).))))))))))......	-0.49	+	species33789413_sample38of72_21bp	catagcatcagccatcttacc	((((((((((.((((((((((	-	-
	5064	miR5064	species13787_sample68of72_20bp_RC_3'	tgatgctatggacaaattca	20	)).))))))))).)))))))	+	2	contig4384520_length=105_miR5064|6AS|4384520|2519|2623_N	CAACCATCGGGTTGAATTTATCCATAGCACCAGCCATCGCAGTACCCATCGTGCAGAAAAGCAGAGGACTGGCTGATGCTATGGACAAATTCAACCGGAGGATTG	...((.((.((((((((((.(((((((((.((((((.....((.((..((.(((......))))))))))))))).))))))))).)))))))))).))))....	-0.46	-	not found	N/A	N/A	-	-
	5064	miR5064	species1694_sample68of72_21bp_RC_3'	tgatgctatggacaaattcaa	21	)).))))))))).))))))))	+	2	contig4384520_length=105_miR5064|6AS|4384520|2519|2623_N	CAACCATCGGGTTGAATTTATCCATAGCACCAGCCATCGCAGTACCCATCGTGCAGAAAAGCAGAGGACTGGCTGATGCTATGGACAAATTCAACCGGAGGATTG	...((.((.((((((((((.(((((((((.((((((.....((.((..((.(((......))))))))))))))).))))))))).)))))))))).))))....	-0.46	-	not found	N/A	N/A	-	-
	5064	miR5064	species910_sample68of72_21bp_5'	ttaatttgtccatagcatccg	21	(.(((((((((((((((((.(	+	1	contig2881909_length=121_miR5064|3DL|2881909|339|459_N	AGTTATCCGGTTTAATTTGTCCATAGCATCCGCGATCCCGCCATTCAGCTGTGATAGCTGCTGCCCTATTGCACGGTGTGGAAGATAGCTGGTGCTATGGATAAATTCAACCCGATGGCTG	(((((((.((((.(((((((((((((((((.((.(((...((((...((((((((((........))))..))))))))))..))).)).))))))))))))))))).)))).))))))).	-0.44	+	species3472_sample68of72_21bp	ggtgctatggataaattcaac	))))))))))))))))).)))	-	-
5175	5175	miR5175	species2383_sample68of72_21bp_3'	agtatttccggacggagggag	21	)))))))))))))))))))).	+	9	contig10503984_length=156_miR5175|3B|10503984|370|525_N	AAATGCCATATAGTCCCTCCATTCATAAATAGTCCCTTCGTCCGGAAATACTTGTCGAAGGAATGGACGTATCTAGACGTATTTTAGTGTTAGATACATCCATTTTTAGTCATTTTTACGACAAGTATTTCCGGACGGAGGGAGTATAAGCCTTTT	............................(((.(((((((((((((((((((((((((.(((((((((.((((((((((........)).)))))))).)))))))))...........))))))))))))))))))))))))).))).........	-0.42	+	species2122697_sample2of72_21bp	cccttcgtccggaaatacttg	(((((((((((((((((((((	-	-
	5175	miR5175	species6351_sample68of72_24bp_5'	attacttgtcttggatttgtctag	24	(((((((.((((((((((((.(((	+	1	contig4345655_length=147_miR5175|3AL|4345655|536|682_N	TAGTGTTTAATACTCACTCCGTTCCGAATTACTTGTCTTGGATTTGTCTAGATACATATGTATCTAGACTCATTTTAGTGTTAGATACCTCCGTATCTACACAAATCTAAGAGAAGTAATTCGGAACGGAGGGAGTAGTAGTTTGGA	..........(((((.((((((((((((((((((.((((((((((((.(((((((....(((((((((((......))).))))))))....))))))).)))))))))))).)))))))))))))))))).)))))..........	-0.5	-	not found	N/A	N/A	-	-
	5175	miR5175	species1037_sample68of72_21bp_3'	tacatccatttctgcgacaag	21	)))))))))))))))))))))	+	2	contig14280134_length=117_miR5175|4DL|14280134|129|245_N	TTTTATTACATACTCCCTCCGTCCCGAATTACTTGTCGCAGAAATGGATGTATTATACGTCTAGATACATCCATTTCTGCGACAAGTAATTAGGGAGGGAGGGAGTATTACCATACA	.........(((((((((((.((((.((((((((((((((((((((((((((((.........)))))))))))))))))))))))))))).)))).))))))))))).........	-0.64	+	species45206556_sample50of72_21bp	tgtcgcagaaatggatgtatt	(((((((((((((((((((((	-	-
	5175	miR5175	species5243_sample68of72_21bp_RC_3'	tccatttccgcgacaagtaat	21	)))))..))))))))))))))	+	1	contig4392437_length=110_miR5175|7AL|4392437|354|463_Y	TTTTCAGTTTTACTCCCTCGTTTCCTAATTACTTGTCGTAGGTATGGATGTATCTAGATACATCCATTTCCGCGACAAGTAATTTGGAACGGAGGGAATATTATGCAATA	....((....((.((((((..((((.(((((((((((((.((.((((((((((....))))))))))..))))))))))))))).))))..)))))).))...)).....	-0.45	+	species40055113_sample45of72_21bp	tacttgtcgtaggtatggatg	((((((((((.((.(((((((	-	-
5180	5180	miR5180	species2368_sample68of72_21bp_5'	ataagtgtcgtcgttttgaac	21	(((((((((((.(((((((((	+	1	contig7973596_length=113_miR5180|2BL|7973596|7303|7415_N	CTCCAAATCAAAATAAGTGTCGTCGTTTTGAACTAAGGTTAGTTCAATCGTCATTTTGAACTAAGATTAGTTCAACCTAAGTTCAAAGCTGCGACATTTATTATGGATTGGAG	((((((.(((.((((((((((((.((((((((((.((((((((((((........))))))))...........)))).)))))))))).)))))))))))).))).))))))	-0.43	+	species36647862_sample41of72_21bp	tcaaagctgcgacatttatta	))))))).)))))))))))).	-	-
5181	5181	miR5181	species4615_sample68of72_21bp_3'	tcaattaatttggatcggagg	21	)))))))))))))))))))))	+	2	contig3113847_length=98_miR5181|7BS|3113847|791|888_N	TACATATACTGCCTCCGATCCAAATTAATTGACGCAGCTTTAGTACAAAGTTGTGCTAAAGTTGCGTCAATTAATTTGGATCGGAGGGAGTACTTTAC	......((((.((((((((((((((((((((((((((((((((((((....)))))))))))))))))))))))))))))))))))).))))......	-0.69	+	species2355780_sample2of72_21bp	tccgatccaaattaattgacg	(((((((((((((((((((((	-	-
5200	5200	miR5200	species6587_sample68of72_21bp_3'	agatactccctaaggcttggg	21	))))).)).))))))))).))	+	5	contig3075034_length=105_miR5200|7BS|3075034|8321|8425_N	GCTTTAAGCACTAAAGCCTTAGTGAATATCTACACTAGTAAGATTTTCTTCATGTTGGAAATGCTTAGCATTGTAGATACTCCCTAAGGCTTGGGTGGTATTGTG	((..((..((((.(((((((((.((.((((((((....((((..(((((.......)))))..))))....)))))))).)).))))))))).)))).))..)).	-0.36	+	species198221_sample1of72_21bp	aaagccttagtgaatatctac	.(((((((((.((.(((((((	-	-
	5200	miR5200	species11266_sample68of72_21bp_RC_5'	gccttagggagtatctacaat	21	(((((((.(((((((((((..	+	2	contig4238714_length=105_miR5200|7AS|4238714|4678|4782_N	TGCAATACCACCCAAGCCTTAGGGAGTATCTACAATCTTAAGTATTTCCAACATGAAGAAAAACTTACTAGTGTAGATATTCACTAAGGCTTTAGTGCTTAAAGC	........(((..(((((((((.(((((((((((....(((((.((((.........)))).)))))....))))))))))).)))))))))..)))........	-0.35	+	species24919252_sample27of72_21bp	tgtagatattcactaaggctt	))))))))))).)))))))))	-	-
	5200	miR5200	species593_sample68of72_21bp_3'	tagatactccctaaggcttgg	21	)))))).)).)))))))))).	+	8	contig3075034_length=106_miR5200|7BS|3075034|7580|7685_N	TTTAAAGCAGTCGAGCCTTAGTGAATATCTACACCAGTAAGTTTTTTTCTTCATGCCAGAAATACTTAACAGTGTAGATACTCCCTAAGGCTTGGTGGTATTGCAT	......(((((((((((((((.((.(((((((((...(((((...(((((.......))))).)))))...))))))))).)).)))))))))).....)))))..	-0.36	+	species41471_sample1of72_21bp	gagccttagtgaatatctaca	(((((((((.((.((((((((	-	-
	5200	miR5200	species9766_sample68of72_20bp_3'	tgtagatactccctaaggct	20	)))))))).)).))))))))	+	10	contig3075034_length=105_miR5200|7BS|3075034|6986|7090_Y	TTAAGCACTAATTAAGCCTTAGTGAATATCTACACTAGTAAGTTTTTCTTCATGTTTGAAATGCTTAGCATTGTAGATACTCCCTAAGGCTTGGGTGGTATTGCG	....((((((.(((((((((((.((.((((((((....(((((.((((.........)))).)))))....)))))))).)).))))))))))).))))...)).	-0.35	+	species57666059_sample63of72_20bp	ccttagtgaatatctacact	((((((.((.((((((((..	-	-
	5200	miR5200	species76_sample68of72_21bp_3'	tgtagatactccctaaggctt	21	)))))))).)).)))))))))	+	10	contig3075034_length=105_miR5200|7BS|3075034|6986|7090_Y	TTAAGCACTAATTAAGCCTTAGTGAATATCTACACTAGTAAGTTTTTCTTCATGTTTGAAATGCTTAGCATTGTAGATACTCCCTAAGGCTTGGGTGGTATTGCG	....((((((.(((((((((((.((.((((((((....(((((.((((.........)))).)))))....)))))))).)).))))))))))).))))...)).	-0.35	+	species5638388_sample5of72_21bp	gccttagtgaatatctacact	(((((((.((.((((((((..	-	-
5205	5205	miR5205	species5483_sample68of72_21bp_3'	ataaaccaggacggaggtagt	21	))))).))).)))))))))))	+	1	contig7073068_length=262_miR5205|4AL|7073068|1561|1822_N	GTTTCACAATGGTACTACCTCCGTACTGATTTATAAATCCTCTTTGTATTTTGTGTCAAATTTTGACTAGATATTTAACTAACAAAATATTAATGCATGTCATTAAAAATTATATCGTTGGATCTTATTTGAACATAGTTTCAAATTATATGATTTTTTAAGACATACATTAATATTTCATTAATTAAATTTAAGATCAAAATTTAGCACAGAATATAGATGAGACTTATAAACCAGGACGGAGGTAGTACAAAGAACCTCC	...........(((((((((((((.(((.(((((((.((.((((((((((((((((.(((((((((((.((.((((((.(((..(((((((((((.(((((...(((((((((((..(((((.((...........)).)))))...)))))))))))...))))).)))))))))))..))).)))))))).)).))))))))).)))))))))))))).)))).))))))).))).)))))))))))))...........	-0.33	-	not found	N/A	N/A	-	-
	5205	miR5205	species2650_sample68of72_21bp_RC_5'	ctacctccgtcccaaaatata	21	(((((((.(((((((((((((	+	11	contig3424241_length=109_miR5205|3AL|3424241|1845|1953_N	GTTGTCTCTTACTACTACCTCCGTCCCAAAATATAAGATGTTTTTGCAGTTAAAATTGAACTGCAAAAATATCTTATATTTTGGGACAGAGGTAGTATTGTATATATAT	.........((((((((((((.(((((((((((((((((((((((((((((.......))))))))))))))))))))))))))))).)))))))))..))).......	-0.52	+	species30086751_sample33of72_21bp	tattttgggacagaggtagta	))))))))))).)))))))))	-	-
	5205	miR5205	species6958_sample68of72_21bp_RC_5'	ctactccctctgtcccgaaat	21	(((((((((.(((((((((((	+	1	contig1911795_length=80_miR5205|1DS|1911795|3968|4047_Y	ACCGAGCGTGCTACTCCCTCTGTCCCGAAATATATGTCGCTGGACATATATTTTGGGACAAAGGGAGTAGATACCAACTT	.......((((((((((((.((((((((((((((((((....)))))))))))))))))).))))))))).)))......	-0.58	-	not found	N/A	N/A	-	-
	5205	miR5205	species6449_sample68of72_21bp_RC_3'	gatcttatattgcgggacgga	21	)))))))))))).))))))))	+	1	contig6900420_length=109_miR5205|3DL|6900420|13296|13404_N	ACCATTGGAAACTACTCCCTCCGTCCCACAATATAAGATCGTTTTTCAAGCTAACATAGCTTGAAAAACGATCTTATATTGCGGGACGGAGGGAGTACATTTTAATAAC	...(((((((..(((((((((((((((.(((((((((((((((((((((((((...))))))))))))))))))))))))).)))))))))))))))..)))))))...	-0.67	+	species4345850_sample4of72_21bp	cgtcccacaatataagatcgt	((((((.((((((((((((((	-	-
	5205	miR5205	species1102_sample68of72_21bp_RC_3'	gctcttatattatgggacgga	21	).))))))))))))))..)))	+	6	contig4517373_length=108_miR5205|7AL|4517373|3181|3288_N	ATAACTAGTACGTACTCCCTCTATCCATAATATAAGAACGTTTTTGACACTAGTGTAGTGTCAAAAATGCTCTTATATTATGGGACGGAGGGAGTATTTATTTACGGT	......((((.(((((((((((.((((((((((((((.((((((((((((((...)))))))))))))).))))))))))))))..))))))))))).))))......	-0.51	-	not found	N/A	N/A	-	-
	5205	miR5205	species2618_sample68of72_21bp_5'	tccgtcccataatataagatc	21	((.((((((((.(((((((((	+	3	contig2775254_length=109_miR5205|5DS|2775254|4538|4646_Y	ACCTCTAAGATATACCCCCTCCGTCCCATAATATAAGATCATTTTCCAAGCTATGTTAGCTTGAGAAACGATCTTATACTGTGGGACAGAGGGAGTAATATATTGCTGT	............(((.(((((.((((((((.(((((((((.((((.(((((((...))))))).)))).))))))))).)))))))).))))).)))............	-0.43	+	species24701812_sample26of72_21bp	tcttatactgtgggacagagg	))))))).)))))))).))))	-	-
	1122_1439_5175	miR1122_1439_5175	species4637_sample68of72_21bp_3'	aatctaagacaagaattttgg	21	)))))))))))))))))))))	+	115	contig5247681_length=152_miR5175|2BS|5247681|22374|22525_N	CATTCCCATATACTCCCTCCGTCCCAAAATTCTTGTCTTAGATTTGTCAAAATACGGATGTATCAAGTCACGTTTTAGTACACTATTAGATACATCCGTATCTAGGCAAATCTAAGACAAGAATTTTGGAAGGGAGGGAGTACTTAACTTCT	..........((((((((((...(((((((((((((((((((((((((...(((((((((((((.(((...((......))...))).)))))))))))))...)))))))))))))))))))))))))...))))))))))..........	-0.51	+	species25555837_sample27of72_21bp	aaaattcttgtcttagatttg	(((((((((((((((((((((	-	-
	1122_5175	miR1122_5175	species1997_sample68of72_21bp_RC_3'	cctctgtccgaaaatacttgt	21	))))))))))..))))).)))	+	1	contig3095425_length=224_miR1122|4BS|3095425|27|250_N	ACTAAAACATGTCTAGATACATCTATATTTTGACAAATGGAAGGTACGTATTGTGGAAACGGAGGGAGTGCTTGTCATCAAAATGGATAAAAAAGCACGTATCTAGAACTAAAATACGTCTACATACATCTCCTTTTATCCATTTTGATGACAAGTACTCCCTCTGTCCGAAAATACTTGTCATCAAAAAGAATAAAAAGGGATGTATCTAGATGTATTTTAGT	(((((((.((((((((((((((((...............((.((((.(((((.((((..(((((((((((((((((((((((((((((((((......((((.(((.((........))))).))))......)))))))))))))))))))))))))))))))))))))..))))).)))).))...............)))))))))))))))).)))))))	-0.42	-	not found	N/A	N/A	-	-
1130	1130_5205	miR1130_5205	species4170_sample68of72_21bp_RC_5'	cctccgtcccacaatataaga	21	(((((((..((((((((((((	+	1	contig4567402_length=101_miR1130|5DL|4567402|88|188_N	AAAATTAGTACTCCCTCCGTCCCACAATATAAGACGTTTTTATAAGCTAACATAACTTACAAAAACGTCTTATATTGTGACACGGAGGGAGTATGTAGCTA	.......(((((((((((((..(((((((((((((((((((.((((.........)))).)))))))))))))))))))..))))))))))))).......	-0.51	-	not found	N/A	N/A	-	-
	1130_5205	miR1130_5205	species7676_sample68of72_21bp_RC_5'	cctccgtcccataatataaga	21	.((((((((((((((.(((((	+	15	contig1172859_length=101_miR1130|1AS|1172859|128|228_N	CTGCCTAATACTCCCTCCGTCCCATAATATAAGACGTTTTTTTGACTCTAGTGTAGTGTCAAAAAACGTCTTACATTATGGGACGGAGTAGTTACCAAATT	.........(((..((((((((((((((.(((((((((((((.(((.(((...))).)))))))))))))))).)))))))))))))).))).........	-0.46	+	species121222_sample1of72_21bp	ttacattatgggacggagtag	))).)))))))))))))).))	-	-
	1439_5175	miR1439_5175	species5248_sample68of72_21bp_3'	aaatgcctagaaagacaagta	21	))))..)).))))))))))))	+	10	contig7211819_length=190_miR1439|2DL|7211819|32|221_N	ACTTCTTTGGTTTTACTCCTCCGTTCCCAAATATTTGTCTTTTAGAGATTTCAACAAGTGACTACATACGGAGCAAAATGAGTGAATCTACAGTCTAAAATATGTCTACATGCATCCGTATGTTGTGTCCATTTGAAATGCCTAGAAAGACAAGTATTTGGGAATGGAGGGAGTATTATTTAGTAAAGAG	..(((((((((..((((((((((((((((((((((((((((((((..(((((((......((.((((((((((((....((.((......)).))...............))).))))))))).))......)))))))..)).)))))))))))))))))))))))).))))))..))....)))))))	-0.39	-	not found	N/A	N/A	-	-
	1439_5175	miR1439_5175	species3219_sample68of72_21bp_3'	agtaatttgaaacggagggag	21	))))))))).)))))))))))	+	23	contig2551035_length=94_miR1439|3DS|2551035|3638|3731_N	AAAACTAATCATGTACTCCCTCCGTTCCAAATTACTCGTCGTGGTTTTAGTTCACGAGTAATTTGAAACGGAGGGAGTATTTGAAAAATCATAA	........(((.((((((((((((((.((((((((((((..............)))))))))))).)))))))))))))).)))..........	-0.46	+	species3914192_sample3of72_21bp	ccctccgttccaaattactcg	(((((((((.(((((((((((	-	-
	1439_5175	miR1439_5175	species1838_sample68of72_21bp_5'	ccgttccgaattacttgtcgc	21	(((((((((((((((((((((	+	8	contig5179509_length=133_miR1439|2BS|5179509|316|448_N	AGTGTTCGTGAGGTACTCTCTCCGTTCCGAATTACTTGTCGCATGTATGAATGTATTTAGATGTATTTTAATTCTAAATACATTCATTTCAGCGACGAGTAATTTGGAACGGAGGGAGTAGTTTTTTTATATA	.((((....(((.(((((((((((((((((((((((((((((.((.(((((((((((((((...........)))))))))))))))..))))))))))))))))))))))))))))))).)))....)))).	-0.55	+	species24356771_sample26of72_21bp	gacgagtaatttggaacggag	)))))))))))))))))))))	-	-
	1439_5175	miR1439_5175	species4550_sample34of72_21bp_RC_5'	tccctccgtttcaaattactc	21	((((((((((((.(((((((.	+	13	contig6436652_length=134_miR1439|2AL|6436652|2219|2352_N	TCTACATATCATCTACTCCCTCCGTTTCAAATTACTCGTCACAGAAATGAATGTATCTAGAACTAAAATACATCTAGATGCATCCATACATGCGACAAGTAATTCGGAACGGAGGGAGTATAAACCACAGAGAC	(((..........(((((((((((((((.(((((((.(((.((...(((.(((((((((((...........))))))))))).)))...)).))).))))))).)))))))))))))))..........))).	-0.41	+	species2766557_sample3of72_21bp	gtaattcggaacggagggagt	)))))).))))))))))))))	-	-
	1439_5175	miR1439_5175	species152_sample68of72_21bp_RC_5'	tctactcccttcgttccaaaa	21	.((((((((((((((((((((	+	9	contig4563046_length=112_miR1439|5DL|4563046|14374|14485_N	TTTCCATGAAATCTACTCCCTTCGTTCCAAAATAGATGACTCAACTTTGTACTAAAGTTAGTATTAAATTGGGTCATCTATTTTGGAACGGAGGGAGTAGCTCTTACCCTGA	............((((((((((((((((((((((((((((((((.((.((((((....)))))).)).))))))))))))))))))))))))))))))))............	-0.54	+	species4215320_sample3of72_21bp	ttggaacggagggagtagctc	))))))))))))))))))...	-	-
	1439_5175_5181	miR1439_5175_5181	species5356_sample68of72_21bp_3'	attttggaacagagggagtag	21	)))))))))).))))))))).	+	49	contig266030_length=124_miR1439|1DL|266030|5079|5202_N	CTGCCTTCTGAATATACTCCCTCCGTTTCAAAATAGATGACCCAACTTTGTACTAACTTTGTACTAAAGTTAGTATAAAGTTGAGTCATCTATTTTGGAACAGAGGGAGTAGCAGTCAGCGCGT	.(((...((((...(((((((((.(((((((((((((((((.(((((((((((((((((((...))))))))))))))))))).))))))))))))))))).)))))))))....)))).))).	-0.57	+	species19612642_sample20of72_21bp	actccctccgtttcaaaatag	((((((((.((((((((((((	-	-
	1439_5175_5205	miR1439_5175_5205	species1817_sample68of72_20bp_3'	aagtattttcggacggaggg	20	))))))))))))))))))))	+	2	contig3429933_length=173_miR1439|1BS|3429933|8928|9100_N	ACTTCCTCCATGTTACTCCCTCCGTTCCTAAATACCCCCTCCGTTCGAAAATACTTGTCATTAAAACGGACAAAAGAAGGTGTATCTAGACGTATTTTAGTTCTAAACACATCCTTTTTATCCATTTTGATGACAAGTATTTTCGGACGGAGGGAGTATTTGTTTTTTTAGAG	............................(((((((.((((((((((((((((((((((((((((((.(((...((((((((((...(((((........)).)))...))).))))))).))).)))))))))))))))))))))))))))))).)))))))...........	-0.4	-	not found	N/A	N/A	-	-
	1439_5175_5205	miR1439_5175_5205	species330_sample68of72_21bp_3'	aagtattttcggacggaggga	21	))))))))).)))))))))))	+	2	contig4451315_length=155_miR1439|3AL|4451315|1167|1321_N	ATGAATTACATGGTACTCCCTCCGTTCAAAAATACTTGTCATCAAAATGGAAGAAAGAGGATGTATCTAGATGTATTTTAGTTCTAGATACATCTCTTTTTATCTATTTTGATGACAAGTATTTTCGGACGGAGGGAGTATTAGAGTGGAAGATA	.....((((.(((((((((((((((((.(((((((((((((((((((((((((((((((.(((((((((((...........))))))))))))))))))).))))))))))))))))))))))).)))))))))))))))))..))))......	-0.56	-	not found	N/A	N/A	-	-
	1439_5175_5205	miR1439_5175_5205	species4843_sample68of72_23bp_3'	aagtattttcggacggagggagt	23	)))))))))))))))))))).))	+	2	contig3429933_length=173_miR1439|1BS|3429933|8928|9100_N	ACTTCCTCCATGTTACTCCCTCCGTTCCTAAATACCCCCTCCGTTCGAAAATACTTGTCATTAAAACGGACAAAAGAAGGTGTATCTAGACGTATTTTAGTTCTAAACACATCCTTTTTATCCATTTTGATGACAAGTATTTTCGGACGGAGGGAGTATTTGTTTTTTTAGAG	............................(((((((.((((((((((((((((((((((((((((((.(((...((((((((((...(((((........)).)))...))).))))))).))).)))))))))))))))))))))))))))))).)))))))...........	-0.4	+	species55506719_sample61of72_23bp_RC	cccctccgttcgaaaatacttgt	.((((((((((((((((((((((	-	-
	1439_5175_5205	miR1439_5175_5205	species284_sample68of72_21bp_3'	acaagtattttcggacggagg	21	)))))))))))))))))))))	+	2	contig3429933_length=173_miR1439|1BS|3429933|8928|9100_N	ACTTCCTCCATGTTACTCCCTCCGTTCCTAAATACCCCCTCCGTTCGAAAATACTTGTCATTAAAACGGACAAAAGAAGGTGTATCTAGACGTATTTTAGTTCTAAACACATCCTTTTTATCCATTTTGATGACAAGTATTTTCGGACGGAGGGAGTATTTGTTTTTTTAGAG	............................(((((((.((((((((((((((((((((((((((((((.(((...((((((((((...(((((........)).)))...))).))))))).))).)))))))))))))))))))))))))))))).)))))))...........	-0.4	+	species10527728_sample11of72_21bp	tccgttcgaaaatacttgtca	(((((((((((((((((((((	-	-
	1439_5175_5205	miR1439_5175_5205	species3076_sample68of72_22bp_3'	acaagtattttcggacggaggg	22	))))))))))))))))))))))	+	2	contig3429933_length=173_miR1439|1BS|3429933|8928|9100_N	ACTTCCTCCATGTTACTCCCTCCGTTCCTAAATACCCCCTCCGTTCGAAAATACTTGTCATTAAAACGGACAAAAGAAGGTGTATCTAGACGTATTTTAGTTCTAAACACATCCTTTTTATCCATTTTGATGACAAGTATTTTCGGACGGAGGGAGTATTTGTTTTTTTAGAG	............................(((((((.((((((((((((((((((((((((((((((.(((...((((((((((...(((((........)).)))...))).))))))).))).)))))))))))))))))))))))))))))).)))))))...........	-0.4	-	not found	N/A	N/A	-	-
	1439_5175_5205	miR1439_5175_5205	species2611_sample68of72_24bp_3'	acaagtattttcggacggagggag	24	))))))))))).))))))))))))	+	2	contig4451315_length=155_miR1439|3AL|4451315|1167|1321_N	ATGAATTACATGGTACTCCCTCCGTTCAAAAATACTTGTCATCAAAATGGAAGAAAGAGGATGTATCTAGATGTATTTTAGTTCTAGATACATCTCTTTTTATCTATTTTGATGACAAGTATTTTCGGACGGAGGGAGTATTAGAGTGGAAGATA	.....((((.(((((((((((((((((.(((((((((((((((((((((((((((((((.(((((((((((...........))))))))))))))))))).))))))))))))))))))))))).)))))))))))))))))..))))......	-0.56	-	not found	N/A	N/A	-	-
	1439_5175_5205	miR1439_5175_5205	species7248_sample68of72_21bp_RC_5'	actactccctccgttcctaaa	21	.((((((((((((((((((((	+	43	contig7954631_length=198_miR1439|2BL|7954631|10736|10933_N	TTTTAAAAGGAACTACTCCCTCCGTTCCTAAATATTTGTCTTTTTAGAGATTTCAAATGGACTACCACATACGGATGTATATATACATATTTTAGAGTGTAGATTCACTCATTTTGCTCCGTATGTACTATGTAGTCATTTGTTGAAATCTCTAGAAAGACAAATGTTTAGGAACGGAGGGAGTAGAAGAGATTTAAG	............((((((((((((((((((((((((((((((((((((((((((((...((((((.(((((((((.(((...............(((((......)))))....)))))))))))).....)))))).....))))))))))))))))))))))))))))))))))))))))))))............	-0.5	+	species1918368_sample2of72_21bp	taggaacggagggagtagaag	))))))))))))))))))...	-	-
	1439_5175_5205	miR1439_5175_5205	species487_sample68of72_21bp_3'	agtattttcggacggagggag	21	)))))))))))))))))))))	+	5	contig3219694_length=147_miR5175|1BL|3219694|377|523_N	AAATACAAAGTATTCCCTCCGTCCGGAAATACTTGTCATTAAAATGAATAAAAAGGGATGTATCTAGATGTATTTTAGTTTGAGATACATCCCTTTTTATCCATTTTGATGACAAGTATTTTCGGACGGAGGGAGTAGCTCTTACGA	........((((((((((((((((((((((((((((((((((((((.((((((((((((((((((((((........)))).)))))))))))))))))).))))))))))))))))))))))))))))))))))).))).......	-0.6	+	species4569732_sample4of72_21bp	ccctccgtccggaaatacttg	(((((((((((((((((((((	-	-
	1439_5175_5205	miR1439_5175_5205	species4709_sample68of72_21bp_3'	atttgggaacggagggagtag	21	)))))))))))))))))))))	+	77	contig8039474_length=190_miR1439|2BL|8039474|4546|4735_Y	ATGCCATGATGACTACTCCCTCCGTTCCCAAATATTTGTCTTTCAAAAGATTTCAACAAATGACTACATACGAAGCAAAATGAGTGAATCTACACTTTAAAATTTGTCTATATACATCCATATGTTGTAGTCCATTTAAATCTCGAGAAAGACAAATATTTGGGAACGGAGGGAGTAGTAGTTTCAGTTT	......(((..(((((((((((((((((((((((((((((((((...((((((....(((((((((((.(((..(((((..(((((......))))).....)))))...............))))))))).)))))))))))...)))))))))))))))))))))))))))))))))....)))....	-0.41	+	species56221075_sample62of72_21bp	actccctccgttcccaaatat	(((((((((((((((((((((	-	-
	1439_5175_5205	miR1439_5175_5205	species570_sample68of72_21bp_3'	caagtattttcggacggaggg	21	)))))))))).))))))))))	+	2	contig4451315_length=155_miR1439|3AL|4451315|1167|1321_N	ATGAATTACATGGTACTCCCTCCGTTCAAAAATACTTGTCATCAAAATGGAAGAAAGAGGATGTATCTAGATGTATTTTAGTTCTAGATACATCTCTTTTTATCTATTTTGATGACAAGTATTTTCGGACGGAGGGAGTATTAGAGTGGAAGATA	.....((((.(((((((((((((((((.(((((((((((((((((((((((((((((((.(((((((((((...........))))))))))))))))))).))))))))))))))))))))))).)))))))))))))))))..))))......	-0.56	+	species21365986_sample22of72_21bp	ctccgttcaaaaatacttgtc	((((((((.((((((((((((	-	-
	1439_5175_5205	miR1439_5175_5205	species3639_sample68of72_24bp_3'	caagtattttcggacggagggagt	24	))))))))))))))))))))).))	+	2	contig3429933_length=173_miR1439|1BS|3429933|8928|9100_N	ACTTCCTCCATGTTACTCCCTCCGTTCCTAAATACCCCCTCCGTTCGAAAATACTTGTCATTAAAACGGACAAAAGAAGGTGTATCTAGACGTATTTTAGTTCTAAACACATCCTTTTTATCCATTTTGATGACAAGTATTTTCGGACGGAGGGAGTATTTGTTTTTTTAGAG	............................(((((((.((((((((((((((((((((((((((((((.(((...((((((((((...(((((........)).)))...))).))))))).))).)))))))))))))))))))))))))))))).)))))))...........	-0.4	-	not found	N/A	N/A	-	-
	1439_5175_5205	miR1439_5175_5205	species4477_sample68of72_24bp_3'	cattttgatgacaagtattttcgg	24	).))))))))))))))))))))))	+	1	contig3429933_length=173_miR1439|1BS|3429933|8928|9100_N	ACTTCCTCCATGTTACTCCCTCCGTTCCTAAATACCCCCTCCGTTCGAAAATACTTGTCATTAAAACGGACAAAAGAAGGTGTATCTAGACGTATTTTAGTTCTAAACACATCCTTTTTATCCATTTTGATGACAAGTATTTTCGGACGGAGGGAGTATTTGTTTTTTTAGAG	............................(((((((.((((((((((((((((((((((((((((((.(((...((((((((((...(((((........)).)))...))).))))))).))).)))))))))))))))))))))))))))))).)))))))...........	-0.4	-	not found	N/A	N/A	-	-
	1439_5175_5205	miR1439_5175_5205	species11399_sample68of72_22bp_RC_5'	ccgaaaatacttgtcatcaaaa	22	(((.((((((((((((((((((	+	6	contig2449582_length=134_miR5175|1BS|2449582|459|592_Y	TCTTAATTGTTACTCCCTCCGTCCGAAAATACTTGTCATCAAAATGGACAAAAATGGATGTATATAGAACTAAAATACATCTAGATACATCCCCTTTTATTCATTTTGATGACAAGTATTTCCGGACGGAGGGA	.............((((((((((((.((((((((((((((((((((((.((((..((((((((.((((...........)))).))))))))..)))).)))))))))))))))))))))).))))))))))))	-0.53	+	species1912771_sample2of72_22bp	ttgatgacaagtatttccggac	)))))))))))))))).)))))	-	-
	1439_5175_5205	miR1439_5175_5205	species1797_sample68of72_21bp_RC_5'	ctactccctccgttcctaaat	21	.(((((((((.(((((.((((	+	103	contig1871972_length=193_miR1439|2BS|1871972|6|198_N	TGCAACAAGTGACTACTCCCTCCGTTCCTAAATGTATGTCTTTTTAGGGATTCCACTACAAACTATATACGGATGTATATAGACATATTTTAGAGTGTAGATTCACTCATTTTGTTCTGTATGCACTCCAGTTCATAGTGAAATATCTAAAAAGACTTATATTTTGGAACAGAGGGAGTACATACGAAGCAGA	(((.....(((..(((((((((.(((((.(((((((.(((((((((((.(((.(((((..((((......(((((((((((((.(((.....(((((......)))))....))))))))))))).)))))))..))))).))).))))))))))).))))))).))))).)))))))))..)))...)))..	-0.39	+	species33448831_sample37of72_21bp_RC	tttggaacagagggagtacat	)).))))).)))))))))..)	-	-
	1439_5175_5205	miR1439_5175_5205	species6547_sample68of72_24bp_3'	gacaagtattttcggacggaggga	24	))))))))))))))))))))))).	+	2	contig3429933_length=173_miR1439|1BS|3429933|8928|9100_N	ACTTCCTCCATGTTACTCCCTCCGTTCCTAAATACCCCCTCCGTTCGAAAATACTTGTCATTAAAACGGACAAAAGAAGGTGTATCTAGACGTATTTTAGTTCTAAACACATCCTTTTTATCCATTTTGATGACAAGTATTTTCGGACGGAGGGAGTATTTGTTTTTTTAGAG	............................(((((((.((((((((((((((((((((((((((((((.(((...((((((((((...(((((........)).)))...))).))))))).))).)))))))))))))))))))))))))))))).)))))))...........	-0.4	+	species9221530_sample8of72_24bp	cctccgttcgaaaatacttgtcat	((((((((((((((((((((((((	-	-
	1439_5175_5205	miR1439_5175_5205	species4616_sample68of72_21bp_5'	tccgttcctaaatataagtct	21	(((((((((((((((((((((	+	93	contig2117422_length=192_miR1439|6DS|2117422|250|441_N	GGGCCGCACGATGTACTCCCTCCGTTCCTAAATATAAGTCTTTTTAGTCATTTTAAATGGACTACAACATTCAGATGTATTTAGACATATTTTAGAATGTAAATTCACTCATTTTGCTTTGTATGTAGTCATTTATTGAAATCTCTAGAAAGACTTATATTTAGGAACGGGGGGAGTATCAATTATGGGGGG	...((.((.((((((((((((((((((((((((((((((((((((((..(((((((...((((((((((...(((((.......((((........)))).........))))).....))).))))))).....)))))))..)))))))))))))))))))))))))))))))))))..))).)).))..	-0.42	+	species19497444_sample20of72_21bp	acttatatttaggaacggggg	)))))))))))))))))))))	-	-
	1439_5175_5205	miR1439_5175_5205	species2909_sample68of72_21bp_3'	ttgatgacaagtattttcgga	21	)))))))))))))))))))))	+	2	contig3429933_length=173_miR1439|1BS|3429933|8928|9100_N	ACTTCCTCCATGTTACTCCCTCCGTTCCTAAATACCCCCTCCGTTCGAAAATACTTGTCATTAAAACGGACAAAAGAAGGTGTATCTAGACGTATTTTAGTTCTAAACACATCCTTTTTATCCATTTTGATGACAAGTATTTTCGGACGGAGGGAGTATTTGTTTTTTTAGAG	............................(((((((.((((((((((((((((((((((((((((((.(((...((((((((((...(((((........)).)))...))).))))))).))).)))))))))))))))))))))))))))))).)))))))...........	-0.4	-	not found	N/A	N/A	-	-
	1439_5175_5205	miR1439_5175_5205	species670_sample68of72_21bp_3'	tttaggaacggagggagtaga	21	)))))))))))))))))))))	+	47	contig2984153_length=191_miR1439|6BS|2984153|4270|4460_N	ATATGTTTACATTTACTCCCTCCGTTCCTAAATATTTGTCTTTCTAGATATTTCAACAAGTGACTACATACGGTGCAAAATGAGTGAATCTACACTCTAAAATGTGTCTATATACATCCGTATGTGGTAGTCCATTTGAAATCTCTAAAAAGACAAATGTTTAGGAACGGAGGGAGTAGAACACATGTTTT	((((((.....((((((((((((((((((((((((((((((((.((((.(((((((......(((((((((((((((....(((((......))))).....))))...........))))))))))).......))))))).)))).))))))))))))))))))))))))))))))))..))))))...	-0.45	+	species190772_sample1of72_21bp	tactccctccgttcctaaata	(((((((((((((((((((((	-	-
	1439_5175_5205	miR1439_5175_5205	species2106_sample68of72_21bp_3'	tttgatgacaagtattttcgg	21	)))))))))))))))))).))	+	2	contig4451315_length=155_miR1439|3AL|4451315|1167|1321_N	ATGAATTACATGGTACTCCCTCCGTTCAAAAATACTTGTCATCAAAATGGAAGAAAGAGGATGTATCTAGATGTATTTTAGTTCTAGATACATCTCTTTTTATCTATTTTGATGACAAGTATTTTCGGACGGAGGGAGTATTAGAGTGGAAGATA	.....((((.(((((((((((((((((.(((((((((((((((((((((((((((((((.(((((((((((...........))))))))))))))))))).))))))))))))))))))))))).)))))))))))))))))..))))......	-0.56	-	not found	N/A	N/A	-	-
	1439_5175_5205	miR1439_5175_5205	species10774_sample68of72_24bp_3'	tttgatgacaagtattttcggacg	24	))))))))))))))))))))))))	+	2	contig3429933_length=173_miR1439|1BS|3429933|8928|9100_N	ACTTCCTCCATGTTACTCCCTCCGTTCCTAAATACCCCCTCCGTTCGAAAATACTTGTCATTAAAACGGACAAAAGAAGGTGTATCTAGACGTATTTTAGTTCTAAACACATCCTTTTTATCCATTTTGATGACAAGTATTTTCGGACGGAGGGAGTATTTGTTTTTTTAGAG	............................(((((((.((((((((((((((((((((((((((((((.(((...((((((((((...(((((........)).)))...))).))))))).))).)))))))))))))))))))))))))))))).)))))))...........	-0.4	-	not found	N/A	N/A	-	-
	1439_5175_5205	miR1439_5175_5205	species2488_sample68of72_21bp_3'	tttgggaacggagggagtaga	21	)))))))))))))))))))).	+	26	contig5160365_length=191_miR1439|2BS|5160365|3090|3280_N	ACCCCATGTTTACTACTCCCTCCGTTCCTAAATAATTGTCTTTCTAGAGATTTCAACAAGTGACTACATACGGAGCAAAATGAGTGAATCTACACTCTAAAACATGTCTACGTACATCCGTATGTTGTAGTCCATTTGAGATGGCTAGAAAAACAATTATTTGGGAACGGAGGGAGTAGAAGAAAAGCGCC	............(((((((((((((((((((((((((((.(((((((..(((((((.....(((((((((((((.......(((((......)))))...................))))))...)))))))...)))))))..))))))).)))))))))))))))))))))))))))............	-0.43	+	species190772_sample1of72_21bp	tactccctccgttcctaaata	(((((((((((((((((((((	-	-
	1439_5175_5205	miR1439_5175_5205	species3867_sample68of72_24bp_3'	ttttgatgacaagtattttcggac	24	))))))))))))))))))))))))	+	2	contig3429933_length=173_miR1439|1BS|3429933|8928|9100_N	ACTTCCTCCATGTTACTCCCTCCGTTCCTAAATACCCCCTCCGTTCGAAAATACTTGTCATTAAAACGGACAAAAGAAGGTGTATCTAGACGTATTTTAGTTCTAAACACATCCTTTTTATCCATTTTGATGACAAGTATTTTCGGACGGAGGGAGTATTTGTTTTTTTAGAG	............................(((((((.((((((((((((((((((((((((((((((.(((...((((((((((...(((((........)).)))...))).))))))).))).)))))))))))))))))))))))))))))).)))))))...........	-0.4	-	not found	N/A	N/A	-	-
	1439_5181	miR1439_5181	species3478_sample68of72_21bp_3'	ttttggaacagagggagtaga	21	))))))))).))))))))...	+	12	contig6315595_length=112_miR1439|2AL|6315595|6946|7057_N	GCGAACTGTGAAGTACTCCCTCCGTTCCAAAATAGATGACTCAACTTTATACTAACTTCAGTACAAAGTTGAGTCATCTATTTTGGAACAGAGGGAGTAGAAAATTTCATGT	.......(((((((((((((((.(((((((((((((((((((((((((.((((......)))).))))))))))))))))))))))))).)))))))).....)))))))..	-0.55	+	species2042241_sample2of72_21bp	tactccctccgttccaaaata	(((((((((.(((((((((((	-	-
5203	1439_5181_5203	miR1439_5181_5203	species1644_sample68of72_21bp_3'	acacttattttggatcggagg	21	))).)))))))))))))))))	+	1	contig3003379_length=103_miR1439|2DL|3003379|121|223_N	AATCCCAGTTAGGTACTCACTCTGATTCAAAATAATTGTTGTGATTTCAGTTTTGTTTAAACTAAAATCAAGACACTTATTTTGGATCGGAGGAGTAGTTGAT	.......(((((.(((((.((((((((((((((((.((((.((((((.(((((.....))))).)))))).)))).))))))))))))))))))))).)))))	-0.42	-	not found	N/A	N/A	-	-
	1439_5203_5205	miR1439_5203_5205	species3821_sample68of72_21bp_3'	attttggaacggagggagtag	21	)))))))))))))))))))))	+	102	contig10797562_length=111_miR1439|5BL|10797562|21776|21886_N	TTAACTTCTCTGTTACTCCCTCTGTTCCAAAATAGACGACTCAACTTTGTTCTAGCTTTGTACAAAGTTGGGTCATCTATTTTGGAACGGAGGGAGTAGCTACTCAAAAAC	...........(((((((((((((((((((((((((.(((((((((((((...........))))))))))))).)))))))))))))))))))))))))...........	-0.55	+	species30268316_sample33of72_21bp	actccctctgttccaaaatag	(((((((((((((((((((((	-	-
	1439_5203_5205	miR1439_5203_5205	species2809_sample68of72_21bp_3'	ttttggaacggagggagtaga	21	)))))))))))))))))))..	+	29	contig3130669_length=188_miR1439|7BS|3130669|377|564_N	CTCAAAATAATCTAATACTCCCTCTGTTCCAAAATAGATGACTCAACTTTGTACTAAGTCATTCTTAAAAAAAACTTTGTACTTAGTCATCTAAATAGATGACTCAACTTTGTACTAAGTCATTCTCAAAAAAAAAAAACTTTGTACTAAGTCATCTTTTGGAACGGAGGGAGTAGATAGTAAGTGCC	...........(((.((((((((((((((((((..((((((((.......((((.((((..............((((.((((..((((((((....)))))))).......)))).))))..................)))).))))..))))))))))))))))))))))))))..)))........	-0.31	+	species22225855_sample24of72_23bp	tactccctctgttccaaaataga	((((((((((((((((((..(((	-	-
	159_1439_5175	miR159_1439_5175	species2000_sample68of72_21bp_5'	ttccaaattactcgtcgtggt	21	(((((((((((((((((((((	+	145	contig6963154_length=134_miR1439|4BL|6963154|3479|3612_N	AAGAAGAATAAAGTACTCCCTCCATTCCAAATTACTCGTCGTGGTTTTAGTTCAAATTTGGAACGGAGGGAGTATATAATACACTAAAACCACGACGAGTAATTTGGAACGGAGGGAGTATATAATCCACAAGC	............(((((((((((.(((((((((((((((((((((((((((....(((....((.......))....)))..))))))))))))))))))))))))))).))))))))))).............	-0.47	+	species1228359_sample1of72_21bp	cacgacgagtaatttggaacg	))))))))))))))))))).)	-	-
	159_1439_5175	miR159_1439_5175	species1003_sample68of72_20bp_3'	tttggaacgaagggagtaga	20	))))))))).))))))))))	+	12	contig5156882_length=120_miR1439|2BS|5156882|6570|6689_Y	AATATTTCATTGCTACTCCCTCCGTTCCAAAATAGATGACTCAACTTTGTAACTTTGTACTAAAGTTAATACAAAGTAGACTCATCTATTTTGGAACGAAGGGAGTAGATGAGAGTGAAC	....((((((..(((((((((.(((((((((((((((((.((.((((((((((((((...))))))...)))))))).)).))))))))))))))))).)))))))))))))))......	-0.49	+	species11424516_sample11of72_20bp	tactccctccgttccaaaat	((((((((.(((((((((((	-	-
2020b†	2020b_5064	Tae-miR2020b_5064	species24_sample68of72_21bp	atagcatcatccatcctaccc	21	((.(((((..(((((((((((	-	4	4BL|7036829|5781|43135	GAATTTGCCCATAGCATCATCCATCCTACCCTTCAATGGCGGCTGCTGCTGCCCCACGGTGGGTAGGATGGCCGGTGCAATGGATAGCTTCA	(((.(((.((((.(((((..(((((((((((.((...((((((....))))))....)).)))))))))))..))))).)))).))).))).	-0.52	-	species44159040_sample68of72_21bp	gtaggatggccggtgcaatgg	)))))))))..))))).))))	+	+
	5175_1439	miR5175_1439	species4372_sample67of72_21bp_RC_5'	ccctccgtttcaaattactcg	21	(((((((((((.(((((((.(	+	2	contig4500122_length=127_miR5175|3B|4500122|1119|1245_N	GGAGTAGTAGTACTCCCTCCGTTTCAAATTACTCGTCACGGAAATGGATGTATCTAAAACTAAAATACATCTAGATACATCCATATCTGCGACAAGTAATTCGGAACGGAGGGAGTAGTTTTTAGCT	..........(((((((((((((((.(((((((.(((.((((.(((((((((((((...............))))))))))))).)))).))).))))))).)))))))))))))))..........	-0.49	+	species32798_sample1of72_21bp	agtaattcggaacggagggag	))))))).)))))))))))))	-	-
	5175_5205	miR5175_5205	species1553_sample68of72_21bp_3'	caagtatttccggacggaggg	21	))))))))).)))))))))))	+	10	contig2449582_length=134_miR5175|1BS|2449582|459|592_Y	TCTTAATTGTTACTCCCTCCGTCCGAAAATACTTGTCATCAAAATGGACAAAAATGGATGTATATAGAACTAAAATACATCTAGATACATCCCCTTTTATTCATTTTGATGACAAGTATTTCCGGACGGAGGGA	.............((((((((((((.((((((((((((((((((((((.((((..((((((((.((((...........)))).))))))))..)))).)))))))))))))))))))))).))))))))))))	-0.53	+	species80079_sample1of72_21bp	ctccgtccgaaaatacttgtc	(((((((((.(((((((((((	-	-
	5175_5205	miR5175_5205	species7393_sample68of72_22bp_RC_5'	ccctccgtccggaaatacttgt	22	((((((((((((((((((((((	+	10	contig3080635_length=147_miR5175|7BS|3080635|510|656_N	GCAAAAGTTGTATTCCCTCCGTCCGGAAATACTTGTCATCAAAATGAATAAAAGAGGGTGTATCTAGACGTATTTTAGTTCGAGATACATCACCTTTTATCCATTTTGATGACAAGTATTTTCGGACGGAGGGAGTAGCACCTAGTC	......((..((((((((((((((((((((((((((((((((((((.(((((((..(((((((((.(((........)))..)))))))))..))))))).))))))))))))))))))))))))))))))))))))..))......	-0.59	+	species7960_sample1of72_22bp	aagtattttcggacggagggag	))))))))))))))))))))))	-	-
	5175_5205	miR5175_5205	species846_sample68of72_21bp_RC_5'	cctccgtccggaaatacttgt	21	(((((((.(((((((((((((	+	10	contig6702625_length=137_miR5175|7BL|6702625|52|188_N	ACATGCATTGTACTCCCTCCGTCCGGAAATACTTGTCGCAGAAATGCTTAAAAATGGATGTATCTAGAACTAAAATACGTCTAGATACATCCATTCATCCGACAAGTATTTCCGAATGGAGGGAATAACAATGCATG	.((((((((((..(((((((((.(((((((((((((((.....(((......(((((((((((((((.((........)))))))))))))))))))).))))))))))))))).)))))))))...))))))))))	-0.54	+	species35330246_sample40of72_21bp	aagtatttccgaatggaggga	))))))))))).)))))))))	-	-
	5175_5205	miR5175_5205	species422_sample68of72_21bp_RC_5'	tccctccgtccggaaatactt	21	(((((((((((((((((((((	+	12	contig3080635_length=147_miR5175|7BS|3080635|510|656_N	GCAAAAGTTGTATTCCCTCCGTCCGGAAATACTTGTCATCAAAATGAATAAAAGAGGGTGTATCTAGACGTATTTTAGTTCGAGATACATCACCTTTTATCCATTTTGATGACAAGTATTTTCGGACGGAGGGAGTAGCACCTAGTC	......((..((((((((((((((((((((((((((((((((((((.(((((((..(((((((((.(((........)))..)))))))))..))))))).))))))))))))))))))))))))))))))))))))..))......	-0.59	+	species53920_sample1of72_21bp	gtattttcggacggagggagt	)))))))))))))))))))))	-	-
	5181_5203	miR5181_5203	species1726_sample68of72_21bp_3'	aatatggatcggagggagtac	21	)))))))))))))).))))).	+	5	contig14410881_length=119_miR5181|4DL|14410881|5488|5606_N	AAGTACTACTCACTCCGATCCATATTACTTGTCGCTCAAATGGATGTATCTAGCACTGAAATACGTCTAGATACATCCGTTTGAACGACAAGTAATATGGATCGGAGGGAGTACAAAAT	......(((((.((((((((((((((((((((((.((((((((((((((((((.((........)))))))))))))))))))).)))))))))))))))))))))).)))))......	-0.63	-	not found	N/A	N/A	-	-
	5181_5203	miR5181_5203	species4430_sample68of72_21bp_3'	aatatggatcggagggagtag	21	)))))))))))))))))))))	+	3	contig4542686_length=89_miR5181|5DL|4542686|6134|6222_N	AAATGCTACTCCCTCCGATCCATATTACTTGTCTTAGACGTCTTAGATTTGTCTAAGACAAGTAATATGGATCGGAGGGAGTAGTTAGG	....((((((((((((((((((((((((((((((((((((.........))))))))))))))))))))))))))))))))))))....	-0.73	+	species8595742_sample7of72_21bp	actccctccgatccatattac	(((((((((((((((((((((	-	-
	5181_5203	miR5181_5203	species1949_sample68of72_21bp_3'	acaattaatatggatcggagg	21	))))))))))))))).)))))	+	10	contig648129_length=137_miR5181|4DS|648129|10395|10531_N	AAAAAATACTCCCTCCAATCCATATTAATTGTCGCCGCTTAAATATTGTACTTAAGCTCCGATTCATATTAATTGTCACCGTTTAAGTATTGTACTTAAGCGGTGACAATTAATATGGATCGGAGGGTGTACTTCAT	......(((.((((((.(((((((((((((((((((((((((.(((.((((((((((...(((...........)))...)))))))))).))).))))))))))))))))))))))))).)))))).)))......	-0.49	+	species1103349_sample1of72_21bp	tccaatccatattaattgtcg	(((.(((((((((((((((((	-	-
	5181_5203	miR5181_5203	species3975_sample68of72_21bp_RC_5'	actccctccgatccatattaa	21	(((.(((((((((((((((((	+	10	contig6003342_length=83_miR5181|4AS|6003342|14381|14463_N	GAAAAGTACTCCCTCCGATCCATATTAATTGTCAGATGTACTAAAGGAACGACAATTAATATGGATTGGAGGAAGTAGCTTAT	...(((((((.((((((((((((((((((((((.................)))))))))))))))))))))).))).))))..	-0.46	+	species16089399_sample16of72_21bp	aatatggattggaggaagtag	))))))))))))))).))).)	-	-
	5181_5203	miR5181_5203	species1177_sample68of72_21bp_3'	acttattatggatcggaggga	21	))))))))))))).)))..))	+	3	contig2301861_length=98_miR5181|4DS|2301861|6300|6397_N	GGATATTTTAAGGTCCTATCCATAATAAGTGTCGTGGTTTTACTTCAAATTTGAACTAAAACCACGACACTTATTATGGATCGGAGGGAATAGCTTAA	((.(((((.....(((.(((((((((((((((((((((((((.((((....)))).))))))))))))))))))))))))).)))..))))).))...	-0.48	-	not found	N/A	N/A	-	-
	5181_5203	miR5181_5203	species1793_sample68of72_21bp_RC_5'	agtactccctccgatccatat	21	(((((((..((((((((((((	+	2	contig5218538_length=98_miR5181|2AS|5218538|2596|2693_N	TTGTAGTACTCCCTCCGATCCATATTAATTGACGTTACTTTTGTACAACTTTGTACTAAAGCAATGTCAATTAATATGGATCGGAGAGTACTTAATTA	....(((((((..(((((((((((((((((((((((.((((.(((((....))))).)))).))))))))))))))))))))))))))))))......	-0.53	-	not found	N/A	N/A	-	-
	5181_5203	miR5181_5203	species2326_sample68of72_21bp_RC_5'	cctccgatccatattaattga	21	..(((((((((((((((((((	+	1	contig5218538_length=98_miR5181|2AS|5218538|2596|2693_N	TTGTAGTACTCCCTCCGATCCATATTAATTGACGTTACTTTTGTACAACTTTGTACTAAAGCAATGTCAATTAATATGGATCGGAGAGTACTTAATTA	....(((((((..(((((((((((((((((((((((.((((.(((((....))))).)))).))))))))))))))))))))))))))))))......	-0.53	+	species2681949_sample3of72_21bp	aattaatatggatcggagagt	)))))))))))))))))))))	-	-
	5181_5203	miR5181_5203	species636_sample68of72_21bp_RC_5'	ctccctccgatccatattaat	21	(((.((.((((((((((((((	+	10	contig3846215_length=132_miR5181|7DS|3846215|3484|3615_N	GAGTAATACTCCCTCCGATCCATATTAATTGTCGCACACCCTTCAATCCATATTAATTGTCGCATGCTTAGTGCAACTTTAGTACATTATACTTAATGTGTGACAATTAATATGGATCGAAGAGAGTATAAG	.....((((((.((.(((((((((((((((((((((((............((((((..((.((((.....)))).)).))))))............))))))))))))))))))))))).)).))))))...	-0.38	+	species29388017_sample32of72_21bp	taatatggatcgaagagagta	)))))))))))).)).)))))	-	-
	5181_5203	miR5181_5203	species665_sample68of72_21bp_RC_5'	tccctccgatccatattaatt	21	(((.(((((((((.(((((((	+	9	contig6913239_length=109_miR5181|3DL|6913239|2067|2175_N	ATTAGATACTCCCTCCGATCCATATTAATTGTCACAGCTTTAGAACAACTTTAGTATAAAATTGTACTAAAGCTGCGACAATTAATTTGGATCGGAAGGAGTAGTACAA	......((((((.(((((((((.((((((((((.(((((((((.((((.((((...)))).)))).))))))))).)))))))))).))))))))).))))))......	-0.51	+	species39382786_sample44of72_21bp	ttaatttggatcggaaggagt	))))).))))))))).)))))	-	-
	5205_1130	miR5205_1130	species2460_sample68of72_21bp_3'	attatgggacagagggagtag	21	))))).)))))))))))))))	+	2	contig2253230_length=114_miR5205|5BS|2253230|3607|3720_N	ATATTTATTTGCTACTCCCTCTGTCCATAATATAAGACGATTTTTGACTACACACGGTGTTTGTGTCAAAAAAACGTCTTATATTATGGGACAGAGGGAGTAGATACCAACTTT	...........((((((((((((((((((((((((((((.((((((((.(((.((...)).)))))))))))..))))))))))))).)))))))))))))))...........	-0.49	-	not found	N/A	N/A	-	-
	5205_1130	miR5205_1130	species607_sample68of72_21bp_RC_5'	ctccgtcccataatataagag	21	(((.((((.((((((((((((	+	10	contig2800762_length=108_miR5205|5AL|2800762|1229|1336_N	ACCGTAAATAAATACTCCCTCCGTCCCATAATATAAGAGCGTTTTTGACACTACACTAGTGTCAAAAACATTCTTATATTATGGATAGAGGGAGTACGTACTAGTTCT	............(((((((((.((((.((((((((((((.(((((((((((((...))))))))))))).)))))))))))))))).)))))))))............	-0.48	-	not found	N/A	N/A	-	-
1867	5205_1867	miR5205_1867	species3161_sample68of72_21bp_RC_5'	tccctctgtcctaaaatataa	21	(((((((((((((.(((((((	+	1	contig3419724_length=109_miR5205|3AS|3419724|3777|3885_N	GTAGAAAGATGGTACTCCCTCTGTCCTAAAATATAAAAACATTTTTAACACTACACTAGTATAAAAAACGTTCTTATATTATGGGACGGAGGGAGTAGTACAAAGGCTC	.........((.((((((((((((((((.(((((((.(((.(((((...((((...))))...))))).))).))))))).)))))))))))))))).)).........	-0.37	+	species47648_sample1of72_21bp	atattatgggacggagggagt	))))).)))))))))))))))	-	-
	5205_818	miR5205_Tae-818	species3969_sample68of72_21bp_RC_5'	cctccgtcccacagtataaga	21	((((((((((.((((((((((	+	3	contig10801263_length=94_miR5205|5BL|10801263|1464|1557_N	TTAATTCAATAGTACTCCCTCCGTCCCACAGTATAAGACGTTAGCTTGCAAAAACGTCTTATATTGCGGGACGGAGGGAGTACAACACATCATC	...........((((((((((((((((.((((((((((((((..........)))))))))))))).))))))))))))))))...........	-0.58	+	species26454718_sample28of72_21bp	ttatattgcgggacggaggga	)))))))).))))))))))))	-	-
	818_5205	Tae-miR818_5205	species2983_sample68of72_21bp	ctcttatattttgggacggag	21	)))))))))).))))))))))	-	1	5DL|4525682|3880|248233	AATATTACTCCCTCTGTCCCATAATATAAGAGCGATTTTTACACTAGTGTAGTGTAAAAAACGCTCTTATATTTTGGGACGGAGGAATAATAAA	..(((((...(((((((((((.((((((((((((.(((((((((((...))))))))))).)))))))))))).)))))))))))..)))))..	-0.55	-	species157472_sample68of72_21bp	ctgtcccataatataagagcg	((((((((.((((((((((((	+	+
† nomenclature from 23Sun et al (2014)
