# Supplementary material for: Deep sequencing of wheat sRNA transcriptome reveals distinct temporal expression pattern of miRNAs in response to heat, light and UV
Source: Sci Rep. 2016 Dec 22;6:39373. doi: 10.1038/srep39373 (PMC5177929; doi:10.1038/srep39373)
Supplement: Supplementary Table S3 [file srep39373-s3.xls]

## Sheet: read_counts
Deep sequencing of wheat sRNA transcriptome reveals distinct temporal expression pattern of miRNAs in response to heat, light and UV
Raja Ragupathy, Sridhar Ravichandran, Md. Safiur Rahman Mahdi, Douglas Huang, Elsa Reimer, Michael Domaratzki and Sylvie Cloutier
Table S3. Read counts of conserved miRNAs for each of 72 small RNA libraries corresponding to four treatments (control, heat, light and UV), three replicates and six sampling time points (0, 1, 2, 3, 7 and 10 days after treatment).
a) Total read counts
	1_0_DAT_Rep_1_Control	5_0_DAT_Rep_2_Control	9_0_DAT_Rep_3_Control	13_1_DAT_Rep_1_Control	17_1_DAT_Rep_2_Control	21_1_DAT_Rep_3_Control	25_2_DAT_Rep_1_Control	29_2_DAT_Rep_2_Control	33_2_DAT_Rep_3_Control	37_3_DAT_Rep_1_Control	41_3_DAT_Rep_2_Control	45_3_DAT_Rep_3_Control	49_7_DAT_Rep_1_Control	53_7_DAT_Rep_2_Control	57_7_DAT_Rep_3_Control	61_10_DAT_Rep_1_Control	65_10_DAT_Rep_2_Control	69_10_DAT_Rep_3_Control	2_0_DAT_Rep_1_Heat	6_0_DAT_Rep_2_Heat	10_0_DAT_Rep_3_Heat	14_1_DAT_Rep_1_Heat	18_1_DAT_Rep_2_Heat	22_1_DAT_Rep_3_Heat	26_2_DAT_Rep_1_Heat	30_2_DAT_Rep_2_Heat	34_2_DAT_Rep_3_Heat	38_3_DAT_Rep_1_Heat	42_3_DAT_Rep_2_Heat	46_3_DAT_Rep_3_Heat	50_7_DAT_Rep_1_Heat	54_7_DAT_Rep_2_Heat	58_7_DAT_Rep_3_Heat	62_10_DAT_Rep_1_Heat	66_10_DAT_Rep_2_Heat	70_10_DAT_Rep_3_Heat	3_0_DAT_Rep_1_Light	7_0_DAT_Rep_2_Light	11_0_DAT_Rep_3_Light	15_1_DAT_Rep_1_Light	19_1_DAT_Rep_2_Light	23_1_DAT_Rep_3_Light	27_2_DAT_Rep_1_Light	31_2_DAT_Rep_2_Light	35_2_DAT_Rep_3_Light	39_3_DAT_Rep_1_Light	43_3_DAT_Rep_2_Light	47_3_DAT_Rep_3_Light	51_7_DAT_Rep_1_Light
miR1122_1439_5175|aatctaagacaagaattttgg	56	46	37	28	49	47	46	31	24	36	51	48	67	81	78	55	63	37	27	31	49	51	70	28	64	47	62	48	97	71	64	99	105	23	62	70	69	43	83	41	32	15	36	33	58	43	18	35	63
miR1122_5175|cctctgtccgaaaatacttgt	133	115	59	43	83	69	179	109	50	68	90	70	235	119	153	283	254	273	28	37	56	47	76	41	153	73	87	80	183	95	248	224	169	92	402	279	170	83	99	37	70	48	111	91	71	95	53	78	252
miR1122|cctccgtatctagacaaatctaag	33	58	36	7	32	25	73	33	37	28	55	53	58	46	45	96	87	109	12	13	21	17	21	8	58	24	24	21	35	40	47	58	38	30	99	70	91	22	33	18	25	10	45	21	35	36	29	20	81
miR1122|ctccctctgtccgaaaatact	32	26	38	20	21	29	50	29	27	27	32	41	36	26	44	49	53	52	25	27	45	38	42	32	69	31	43	37	84	58	72	96	74	30	84	67	44	26	25	22	22	10	28	33	20	27	31	22	66
miR1122|ctccctctgtccgaaaatacttgt	24	41	32	12	23	31	53	30	29	17	58	45	38	36	50	76	83	126	7	8	9	21	9	10	17	10	9	12	23	17	55	34	29	19	60	60	62	28	20	17	19	6	38	30	19	23	32	29	78
miR1122|tccctctgtccgaaaatactt	54	47	32	13	42	39	99	28	38	31	53	35	98	34	49	110	88	127	16	19	32	26	31	31	76	45	32	41	79	44	71	80	64	24	136	98	61	40	49	9	36	17	50	34	39	28	36	24	93
miR1130_5205|cctccgtcccacaatataaga	62	41	77	38	56	70	89	81	93	59	97	120	74	70	93	48	101	60	53	7	11	22	25	25	34	24	34	39	60	45	48	80	59	63	71	73	89	55	130	78	39	15	62	55	48	87	41	42	67
miR1130_5205|cctccgtcccataatataaga	34	15	33	33	16	36	44	37	42	18	38	74	56	57	69	30	72	48	3	8	4	10	16	1	27	19	16	16	38	23	46	66	53	58	50	68	33	27	78	53	14	7	26	28	24	57	16	23	55
miR1439_5175_5181|attttggaacagagggagtag	49	52	24	18	36	39	80	55	51	60	77	64	72	33	71	62	106	74	28	30	35	21	39	35	53	33	28	48	54	44	62	71	58	42	101	91	64	50	55	39	39	16	43	50	64	60	65	52	64
miR1439_5175_5205|aagtattttcggacggaggg	147	126	108	36	92	105	160	97	93	117	126	103	141	97	145	136	138	145	54	52	88	44	60	79	89	61	89	83	124	96	69	94	84	55	135	109	144	119	95	59	101	62	141	106	117	111	136	105	125
miR1439_5175_5205|aagtattttcggacggaggga	833	880	532	244	701	509	1067	716	594	548	760	681	1044	598	878	1052	1008	1193	409	365	519	347	449	518	865	628	586	535	854	688	701	850	766	382	1176	899	875	694	609	355	609	356	838	634	730	650	670	596	955
miR1439_5175_5205|aagtattttcggacggagggagt	54	49	53	34	60	42	62	58	59	38	52	58	28	30	41	31	53	39	15	12	14	18	15	17	25	19	23	23	47	35	30	22	35	20	29	42	62	49	59	46	35	11	43	41	25	48	44	43	39
miR1439_5175_5205|acaagtattttcggacggagg	980	829	855	384	733	874	1705	985	776	694	1101	962	1854	994	1446	1993	2279	2033	519	565	886	873	1019	679	1490	913	972	966	1955	1109	2283	2145	1928	966	3236	2344	1391	861	1117	487	727	362	1014	843	756	1000	659	746	2082
miR1439_5175_5205|acaagtattttcggacggaggg	84	75	51	23	63	63	119	86	76	47	85	74	113	76	100	142	143	207	38	42	53	54	64	40	105	49	59	46	116	79	148	133	114	51	178	132	116	75	78	38	57	33	81	57	67	83	66	64	159
miR1439_5175_5205|acaagtattttcggacggagggag	100	133	84	44	92	96	159	112	88	72	116	104	81	96	117	122	140	154	14	14	18	19	19	18	40	20	28	56	56	61	62	63	51	53	83	83	163	79	86	72	59	25	87	80	94	132	78	78	119
miR1439_5175_5205|actactccctccgttcctaaa	36	15	37	19	35	36	67	43	57	37	44	58	32	43	33	36	55	34	24	25	43	38	39	38	51	24	48	42	68	50	47	65	74	48	50	60	50	35	52	40	34	8	30	45	28	40	22	31	39
miR1439_5175_5205|agtattttcggacggagggag	561	516	438	203	458	464	743	587	532	451	618	685	592	495	713	502	742	615	339	273	456	316	444	366	532	397	443	501	754	578	451	595	562	364	628	647	671	557	560	359	391	219	535	490	487	578	527	421	713
miR1439_5175_5205|atttgggaacggagggagtag	55	48	48	35	50	42	78	55	62	59	68	77	65	46	94	49	55	47	23	33	33	39	41	36	50	56	60	71	93	71	60	78	78	49	75	79	54	66	64	51	51	24	50	67	58	67	53	52	49
miR1439_5175_5205|caagtattttcggacggaggg	482	479	304	115	329	312	712	423	362	238	489	411	727	367	502	808	759	842	156	173	219	199	223	195	506	278	258	262	448	319	378	465	410	247	615	550	567	330	330	187	245	180	503	315	401	415	320	338	802
miR1439_5175_5205|caagtattttcggacggagggagt	71	68	71	38	68	71	120	79	91	66	108	140	57	91	109	85	142	93	5	13	12	23	26	9	52	25	29	57	71	72	59	78	62	56	51	84	135	50	87	79	43	21	71	72	53	75	85	62	119
miR1439_5175_5205|cattttgatgacaagtattttcgg	58	70	46	18	64	46	113	72	50	56	61	54	66	77	87	148	158	133	7	4	15	17	9	18	67	21	28	27	51	64	99	67	74	46	96	117	118	35	62	38	38	17	38	48	52	45	53	40	159
miR1439_5175_5205|ccgaaaatacttgtcatcaaaa	23	22	21	17	22	16	48	20	21	27	35	23	56	31	44	66	80	59	10	8	16	16	17	10	40	16	19	31	35	33	76	66	57	24	70	70	50	18	36	19	13	5	18	8	32	24	20	23	85
miR1439_5175_5205|ctactccctccgttcctaaat	148	102	108	54	144	92	154	106	90	113	138	140	130	92	140	103	124	102	92	100	115	88	142	119	163	136	146	124	181	136	107	118	122	82	142	143	112	116	158	87	127	56	121	109	112	121	124	118	106
miR1439_5175_5205|gacaagtattttcggacggaggga	40	21	43	15	30	45	78	52	47	23	40	71	52	48	66	72	101	71	12	6	11	4	14	5	19	12	10	19	31	20	76	62	50	48	80	55	60	21	39	41	29	9	26	39	27	31	28	37	87
miR1439_5175_5205|tccgttcctaaatataagtct	57	26	10	13	17	40	26	31	31	24	19	29	21	24	25	25	28	29	29	29	38	30	51	33	100	68	59	37	35	48	22	48	28	28	39	33	26	17	36	10	21	9	15	19	24	37	22	15	40
miR1439_5175_5205|ttgatgacaagtattttcgga	89	60	71	56	64	84	103	85	61	84	84	92	120	115	126	153	162	119	23	25	44	48	74	34	82	59	59	53	120	82	198	136	160	78	209	195	103	49	113	55	56	27	46	76	57	73	37	71	177
miR1439_5175_5205|tttaggaacggagggagtaga	411	340	256	111	315	283	612	388	284	314	405	362	552	345	475	513	575	537	175	215	320	223	323	232	496	308	319	278	521	389	359	499	417	268	626	578	439	328	326	173	270	156	380	324	370	373	301	273	538
miR1439_5175_5205|tttgatgacaagtattttcgg	126	98	107	63	113	118	196	144	99	110	123	148	238	158	207	233	315	240	63	75	106	95	125	65	196	108	103	119	258	148	406	273	297	96	378	304	188	73	155	77	76	49	103	89	100	104	51	89	329
miR1439_5175_5205|tttgatgacaagtattttcggacg	24	40	32	11	36	34	78	41	23	29	42	61	47	40	43	87	78	117	6	7	12	13	9	1	31	10	10	19	22	33	47	36	17	25	68	61	72	20	33	17	25	15	32	34	33	34	31	19	93
miR1439_5175_5205|tttgggaacggagggagtaga	106	111	94	31	68	85	151	101	90	66	93	99	124	82	123	134	150	119	25	24	49	57	75	74	158	74	89	126	178	140	103	179	156	101	165	136	97	85	76	51	73	44	87	67	81	96	98	78	123
miR1439_5175_5205|ttttgatgacaagtattttcggac	67	77	49	20	50	58	114	59	59	59	60	80	73	94	70	115	119	125	10	13	19	20	15	8	61	35	19	43	70	71	90	68	59	39	92	76	113	42	63	38	30	7	49	48	56	66	39	45	120
miR1439_5175|aaatgcctagaaagacaagta	50	47	12	22	31	23	55	34	14	22	26	14	75	38	58	51	63	41	12	9	22	21	32	12	69	26	36	18	52	46	46	52	57	16	66	53	52	19	42	4	21	17	28	34	26	29	17	32	69
miR1439_5175|agtaatttgaaacggagggag	80	5	22	29	12	4	7	24	5	4	4	11	4	3	1	3	2	1	9	7	18	27	29	22	78	53	97	31	64	52	13	61	31	19	11	7	4	29	38	18	8	5	11	12	6	8	3	6	9
miR1439_5175|ccgttccgaattacttgtcgc	145	80	69	76	84	85	126	68	88	87	116	90	100	86	115	87	94	65	28	31	32	35	40	37	49	46	46	53	40	44	37	81	51	49	76	61	78	103	145	69	113	79	86	114	131	99	89	146	93
miR1439_5175|tccctccgtttcaaattactc	57	4	10	12	7	1	2	8	1	8	6	5	9	1	1	8	8	4	2	1	0	14	20	12	29	46	64	26	30	25	3	6	6	2	1	1	1	20	16	2	5	1	3	6	64	4	57	2	5
miR1439_5175|tctactcccttcgttccaaaa	2048	2083	928	602	1565	1149	2381	1519	1256	1362	1778	1478	2172	1119	1726	2711	2508	3146	691	734	1065	628	908	781	1744	1166	1008	1040	1806	1303	1709	2145	1565	879	2968	2547	2018	1417	1226	806	1180	765	1801	1345	1609	1684	1418	1437	2568
miR1439_5181_5203|acacttattttggatcggagg	163	118	86	63	133	90	211	131	123	131	108	116	163	83	128	96	123	91	55	39	56	42	52	50	31	56	55	49	72	57	58	84	70	37	85	71	120	126	144	71	156	84	118	138	143	123	154	138	106
miR1439_5181|ttttggaacagagggagtaga	74	82	52	27	63	67	139	68	52	59	102	89	146	66	101	132	163	162	15	12	20	19	27	11	67	36	24	35	73	63	105	104	87	51	146	116	126	73	59	43	71	21	73	57	94	90	91	58	139
miR1439_5203_5205|attttggaacggagggagtag	68	46	47	24	52	48	81	61	54	53	75	76	56	41	63	49	64	58	77	66	63	60	85	79	68	83	75	67	91	80	63	70	59	34	91	86	66	56	72	37	56	42	71	53	66	61	80	60	60
miR1439_5203_5205|ttttggaacggagggagtaga	93	94	57	28	65	70	144	84	64	69	98	89	89	66	77	94	90	102	28	40	47	24	38	49	77	71	52	45	95	62	61	67	67	53	124	88	96	90	77	45	68	40	89	68	72	102	82	71	96
miR1439|agctttttcggacggagggag	58	42	51	15	39	49	26	58	65	21	32	54	12	17	42	4	17	15	10	9	13	10	4	18	7	11	12	7	10	12	10	11	6	6	5	9	58	60	47	101	37	22	38	59	23	57	44	30	17
miR1439|agtcatctattttggaacgga	89	49	21	12	42	48	91	67	43	40	58	59	86	70	51	80	98	63	39	52	62	38	55	30	172	78	78	61	111	82	42	120	123	75	108	113	59	30	69	22	36	32	56	61	56	58	38	49	115
miR1439|catctattttggaacggaggg	152	104	101	67	107	127	168	139	108	102	158	179	187	142	160	128	214	134	34	25	46	76	107	58	198	97	137	118	219	148	184	267	197	177	219	220	146	89	170	111	101	50	108	119	100	125	87	90	190
miR1439|cccgaggtccaactttgaccataa	89	27	30	24	31	20	39	39	24	23	17	38	12	9	13	11	14	5	14	6	11	10	14	20	24	18	11	24	17	29	3	15	14	4	15	14	20	17	53	19	27	15	28	21	22	21	24	21	11
miR1439|cctccgttccaaaatagatga	69	46	40	27	42	67	113	75	72	53	77	87	139	91	105	117	126	122	33	48	67	66	86	41	197	93	104	107	136	120	165	267	175	129	239	208	115	51	101	29	55	20	62	67	62	74	45	57	126
miR1439|ctccgttccaaaatagatgac	1695	1044	772	631	1190	775	1015	1072	917	1203	993	1305	479	656	770	226	460	227	690	463	568	492	1007	1500	607	1596	1174	887	920	754	226	424	485	399	325	381	605	1648	1140	1013	1250	1156	951	923	1481	1057	1372	1095	359
miR1439|cttcgttccaaaatagatgac	36	36	29	20	29	26	9	16	20	42	17	15	12	21	24	16	9	11	17	12	7	10	15	45	18	54	23	19	26	26	8	10	18	14	14	8	19	57	18	35	28	34	31	24	24	18	33	25	8
miR1439|ggtcatctattttggaacgga	77	53	20	16	47	27	64	59	30	33	48	54	56	54	53	85	107	60	29	36	51	49	54	24	183	72	50	67	92	89	81	128	114	84	132	155	70	45	59	24	34	20	41	50	47	40	26	43	96
miR1439|gtcatctattttggaacagag	68	101	46	22	43	60	81	52	60	36	88	68	87	66	58	25	56	17	21	16	37	23	41	35	67	52	56	69	75	67	26	61	51	35	37	47	148	57	84	18	62	28	86	55	74	49	38	66	74
miR1439|tcaaagttggacctcgggaag	286	56	45	57	81	42	83	74	30	40	20	32	8	21	20	13	12	8	135	79	155	103	175	167	239	104	87	95	174	100	34	101	77	29	61	52	27	46	133	12	78	45	52	55	48	35	27	88	24
miR1439|tccgtaaactaatataagagc	87	35	17	16	23	32	36	30	29	32	42	43	54	50	60	68	71	56	16	15	27	28	25	8	71	32	34	28	44	37	53	90	57	30	61	63	36	26	56	18	22	9	25	39	40	40	22	25	68
miR1439|tcttatattagtttacggagg	73	46	23	19	35	50	73	30	36	13	39	36	120	64	56	110	99	74	9	21	17	21	30	15	103	21	28	30	67	57	100	121	90	51	142	97	78	26	59	11	21	13	32	35	40	42	18	20	105
miR1439|ttccgttccaaaatagatgac	19	29	23	12	17	24	14	18	15	22	20	21	16	16	22	3	3	5	10	7	10	8	22	49	6	33	29	32	35	13	5	6	12	7	11	7	12	60	12	25	33	37	27	20	25	17	15	21	5
miR156|ctgacagaagagagtgagcac	73	57	52	48	44	73	51	58	76	47	53	85	53	67	103	30	43	24	8	8	7	7	11	7	10	15	19	30	37	19	31	37	43	53	34	19	38	67	53	47	47	17	38	48	45	63	40	48	42
miR156|gctcaccctctctctgtcagc	809	583	444	414	572	543	397	549	584	414	491	519	300	356	457	119	336	129	67	76	76	83	76	73	147	121	164	225	160	260	116	159	176	246	113	154	364	619	598	365	483	384	455	574	486	544	481	467	266
miR156|gctcactcctctttctgtcagc	11124	9568	4439	3747	6358	7962	10489	8742	9329	8735	11626	9017	4314	7604	9885	3269	6014	2513	150	362	307	170	212	181	478	696	559	1809	1196	2264	1472	3088	2884	4244	1885	3000	4474	6189	7813	5195	5528	5189	5575	8468	9990	9135	9135	9965	4766
miR156|gctcactcctctttctgtcagcc	634	540	299	229	426	531	658	520	567	517	643	600	267	549	582	192	443	186	8	16	14	12	24	273	34	60	42	151	121	201	132	273	191	323	158	230	325	374	551	328	335	292	364	539	567	610	535	518	324
miR156|gtgctcactctcttctgtcac	13	13	31	18	19	38	17	22	20	19	13	20	51	36	70	21	28	12	24	1	6	2	6	8	2	1	19	15	27	10	12	26	42	47	55	26	20	27	16	18	15	5	20	19	7	12	8	14	25
miR156|tgacagaagagagtgagcac	635	312	509	685	467	617	543	495	1173	387	644	947	685	773	1286	633	1291	406	23	42	78	75	106	108	121	75	253	302	415	249	709	807	787	1133	682	672	454	495	1095	469	331	81	386	486	173	732	242	399	749
miR156|tgctcactcctctttctgtcagc	209	162	81	79	148	157	177	162	168	158	193	166	97	186	221	124	171	98	31	28	41	24	32	22	25	44	65	66	59	121	86	163	100	188	111	143	76	106	164	77	90	71	111	135	170	143	132	175	114
miR156|ttgacagaagagagtgagcac	1169	552	728	1040	773	952	1144	890	1802	786	1131	1629	1082	1375	2108	1001	2333	754	52	104	208	165	198	225	163	149	418	501	801	465	1263	1374	1189	2040	1128	1431	682	665	1742	805	526	173	616	816	383	1203	423	794	1261
miR159_1439_5175|ttccaaattactcgtcgtggt	133	48	38	73	84	55	60	70	46	57	50	80	30	30	44	16	27	15	16	11	24	27	24	30	25	24	45	29	28	30	19	32	19	26	25	22	44	53	108	48	59	28	38	65	59	57	54	51	31
miR159_1439_5175|tttggaacgaagggagtaga	267	264	151	79	164	126	332	193	173	170	222	197	310	128	224	309	337	366	90	96	143	108	137	116	278	156	138	178	296	224	260	299	241	140	464	314	228	205	175	108	156	116	255	181	212	188	167	187	364
miR159|cttggattgaagggagctct	10430	4826	3425	2953	6485	4828	6428	5159	4933	4259	4502	5716	3284	2506	3702	3509	4304	4742	1932	1924	2212	1603	2295	2044	6267	4199	4751	3028	7708	5289	3472	5114	6501	3352	6800	6894	4644	4524	2988	2599	4210	2091	5735	4170	6765	3549	4906	4038	3475
miR159|ttggattgaagggagctctg	6061	4376	1950	1878	3811	2273	3936	3195	2425	3165	3272	2317	3292	2174	3423	3707	3551	3144	1059	1407	1254	969	864	1017	1112	975	965	1096	1403	1179	1442	1400	1603	931	2286	2167	2697	3531	2731	2257	3150	2342	3231	3405	3571	2908	2949	3795	2905
miR160|tgcctggctccctgaatgcca	405	453	533	100	399	418	530	489	439	283	513	580	324	296	459	247	560	300	199	207	335	273	339	241	403	292	391	337	437	330	396	422	293	342	439	455	452	427	527	310	342	226	563	375	452	471	362	306	363
miR160|tgcctggctccctgtatgcc	199	200	240	47	171	223	276	212	196	152	216	247	149	105	223	66	150	81	144	122	182	113	152	149	111	139	173	167	212	141	75	94	108	63	127	112	181	268	230	146	171	163	226	145	225	203	199	140	108
miR160|tgcctggctccctgtatgcca	2434	3096	3723	692	2410	3093	3755	2864	3221	2034	3278	4124	2483	1741	3779	1660	3126	2106	1523	1439	2110	1572	1833	1355	1892	1788	2207	2122	3560	2029	2070	2003	1949	1204	2465	2447	2685	2820	3137	1917	2153	1546	3478	2220	2854	3285	2865	1704	2116
miR160|ttggcattgagggagtcatgc	362	362	227	59	216	210	536	244	274	180	391	318	359	269	400	464	677	471	130	110	169	186	173	150	395	213	268	199	294	263	312	444	375	534	588	683	580	288	353	104	188	96	377	277	304	354	238	277	456
miR167|agatcatgctgcagcttcatt	521	624	464	166	319	588	788	559	695	473	951	858	816	671	1247	857	1269	982	154	168	269	241	222	132	284	204	296	261	401	342	435	596	571	380	662	602	1011	480	719	420	388	207	550	597	618	655	546	443	1255
miR167|aggtcatgctggagtttcatc	2023	836	450	779	854	523	911	781	492	610	493	515	156	153	236	200	229	191	194	125	259	308	376	259	1061	819	1085	317	671	486	254	348	445	216	580	412	851	1178	1201	523	822	435	739	849	544	503	510	705	236
miR167|gatcatgactgacagcctcatt	8	5	12	21	27	5	10	14	4	14	9	21	1	35	1	14	1	2	35	7	35	14	11	7	62	46	15	5	28	10	1	1	2	1	1	14	4	5	16	12	20	18	7	6	7	4	21	11	2
miR167|tcatgctggagtttcatctgc	454	297	207	161	241	302	499	366	239	214	398	224	300	300	428	267	352	190	76	93	137	110	152	58	308	132	176	164	295	288	222	401	343	215	357	342	389	258	416	155	246	134	300	391	233	255	180	325	403
miR167|tgaagctgccagcatgatc	36	18	16	11	11	18	34	33	16	9	22	18	31	31	25	16	28	10	41	46	90	35	49	35	54	19	26	22	46	34	21	28	46	30	29	38	50	20	36	3	17	5	27	26	7	14	7	10	27
miR167|tgaagctgccagcatgatct	53	23	46	48	33	53	66	58	42	39	36	53	25	32	42	17	29	7	26	15	46	37	34	25	29	19	28	27	36	39	13	29	40	19	20	20	53	35	65	35	39	8	49	37	36	44	27	30	42
miR167|tgaagctgccagcatgatcta	370	306	358	56	281	423	967	802	641	256	497	887	164	148	172	71	286	120	160	123	330	190	298	132	329	119	197	183	274	374	66	164	244	45	66	62	688	216	917	142	384	61	557	392	340	438	346	115	528
miR167|tgaagctgccagcatgatctg	1847	686	706	1205	1088	757	1020	1145	801	1154	934	1011	308	508	822	310	530	258	367	237	428	371	518	391	359	510	625	515	719	676	301	657	546	553	453	543	684	1088	1586	1176	917	334	792	1298	664	851	744	1085	461
miR167|tgaagctgccagcatgatctga	17086	6721	6182	12770	8888	8110	11806	11426	8982	9891	10171	11356	3716	6636	8815	4182	7625	3169	2776	2238	3779	3996	5248	2658	5064	4455	6392	5387	7410	7796	4828	10490	7927	8357	6295	8470	7946	9017	18508	9948	7291	2455	7600	12768	6286	9181	7228	9640	8108
miR167|tgaagctgccagcatgatctgaa	70	27	16	51	38	35	52	55	36	48	38	44	15	39	39	31	37	24	11	5	12	35	31	10	63	31	56	47	53	78	39	82	62	97	55	68	47	36	86	42	34	13	38	38	32	43	28	24	59
miR167|tgaagctgccagcatgatctgc	863	927	800	185	615	868	1462	1094	1118	594	1382	1766	1255	1015	1660	1575	2656	1961	323	425	644	614	611	232	1073	494	740	729	1191	1231	1443	1635	1238	1291	1586	2264	2052	570	1127	465	438	189	1087	878	785	1012	708	627	2392
miR169|cagccaaggatgacttgccgg	141	153	336	96	169	239	33	289	174	30	90	145	29	90	184	20	98	20	15	31	17	26	21	25	39	15	26	7	18	32	13	15	14	24	12	30	321	181	186	233	205	48	203	209	35	128	199	55	109
miR169|gcaagttgttcttggctagc	8	66	302	9	77	156	20	99	76	11	50	154	50	104	73	37	89	16	91	3	0	1	1	1	2	2	1	1	0	1	1	2	3	43	1	19	46	40	26	50	70	33	86	17	30	12	95	7	72
miR169|gctagccaagaagacccacc	2	17	70	68	20	38	6	21	22	1	14	68	86	70	55	27	76	11	66	1	0	1	4	2	8	27	22	5	1	1	4	2	8	27	22	16	18	7	5	8	15	8	11	5	3	1	26	1	56
miR169|ggcaagtccgtccttggctac	131	625	246	49	239	349	125	439	329	135	177	272	264	294	496	133	407	91	24	39	28	8	18	24	5	12	14	19	27	13	22	4	25	23	6	34	609	272	278	431	302	127	239	306	216	271	111	101	197
miR169|ggcaagtccgtccttggctaca	30	162	59	9	66	108	25	129	77	27	54	67	71	88	87	29	122	25	3	6	9	6	4	2	3	3	4	3	8	6	7	2	8	4	77	22	206	87	62	127	91	38	53	79	62	78	47	21	51
miR169|ggcaagttgtccttggctac	17	82	167	15	67	60	10	117	56	15	36	57	4	12	22	117	7	68	4	8	2	1	3	7	1	117	3	2	2	2	67	60	1	1	1	1	83	75	33	52	117	28	116	39	31	25	141	11	18
miR169|ggcaagttgtccttggctaca	14	31	111	7	39	52	10	68	32	4	21	26	1	9	7	68	2	1	1	2	1	1	2	1	2	68	32	4	1	3	2	1	2	4	32	4	55	29	21	32	95	12	94	27	16	11	126	4	21
miR169|ggcaagttgtctttggctac	22	81	107	12	78	66	16	95	62	18	27	79	8	33	25	3	27	8	2	1	1	1	1	4	2	3	2	18	1	1	1	66	16	1	1	18	76	77	45	73	107	26	91	52	30	37	94	13	21
miR169|ggcaagttgtctttggctaca	15	35	107	2	48	39	5	55	47	8	27	49	13	19	13	7	22	11	11	2	1	1	3	2	3	7	1	5	1	1	3	39	1	3	1	7	68	48	21	34	83	20	76	33	28	22	73	2	34
miR169|ggcagtcgccttggctagc	658	4327	9236	161	2885	6927	1441	3602	2466	267	2268	4993	4331	4974	3213	1722	4035	1354	85	517	147	163	106	40	900	983	664	1183	1727	1966	2743	2924	3793	10388	1080	4918	6872	2300	801	1756	2229	950	4792	1431	845	1369	2744	388	3115
miR169|ggcagtcgccttggctagcc	4	19	53	2	22	39	23	14	14	17	3	37	104	141	23	42	97	17	4	9	2	8	1	66	13	39	25	37	39	85	93	66	76	343	16	158	45	24	9	16	9	7	26	5	6	4	4	3	49
miR169|ggcagtctccttggctagc	44	104	326	62	101	132	6	114	41	7	51	94	14	42	43	3	26	2	8	3	0	1	1	4	1	4	1	1	0	62	2	1	3	12	41	2	72	387	24	96	161	42	87	91	37	30	196	14	35
miR169|tagccaaggatgatttgcctgtg	10	33	35	6	30	48	22	34	51	9	21	82	97	144	107	123	275	67	1	5	5	2	6	2	5	4	3	8	23	21	33	28	22	71	19	112	31	11	14	28	15	6	5	22	3	16	5	7	102
miR169|tgggcaagtcaccctggctacc	9	18	11	1	11	21	11	25	26	2	9	21	49	77	45	65	141	21	101	1	0	7	8	1	14	65	6	6	3	7	8	12	14	46	6	48	10	5	7	7	4	2	7	13	3	12	2	5	51
miR171|tgattgagccgtgccaatatc	241	210	286	92	180	239	284	268	306	122	198	318	198	193	284	151	279	182	96	149	154	163	136	59	216	121	176	153	236	171	157	281	225	170	198	230	301	192	318	129	167	78	304	241	195	261	176	160	293
miR171|ttgagccgtgccaatatcacg	43	30	24	20	26	21	41	55	40	28	35	49	36	30	39	30	60	37	25	26	27	47	48	27	115	62	105	70	85	85	62	118	139	75	133	142	40	32	48	13	38	20	33	33	26	39	40	32	64
miR172|agaatcttgatgatgctgcat	113	149	241	40	107	176	382	181	205	145	300	439	482	270	340	575	714	566	68	65	125	91	107	47	211	78	135	152	311	240	636	860	444	425	805	612	392	127	297	154	139	82	217	125	190	253	141	274	644
miR172|gcagcaccaccaagattcac	71	31	32	26	47	25	49	46	42	98	48	57	16	15	25	8	12	7	49	3	0	6	3	5	4	11	7	18	20	11	14	19	8	10	11	17	27	72	67	78	46	50	37	64	79	45	53	76	27
miR393|atcaatgcgatccctttggat	66	116	93	16	39	125	103	61	57	37	85	86	224	66	140	136	93	175	13	26	19	18	30	32	91	39	71	72	104	59	44	56	102	55	157	61	137	117	67	22	80	61	162	52	49	42	50	68	115
miR393|tcagtgcaatccctctggaat	350	243	182	54	208	257	341	345	382	218	318	501	174	221	206	126	299	180	132	180	181	175	246	87	265	204	261	225	204	203	152	223	203	150	137	141	372	220	420	93	211	70	343	358	363	347	219	119	269
miR393|tccaaagggatcgcattgatc	221	267	225	33	140	196	472	298	264	118	328	397	353	232	259	238	437	312	97	152	172	166	184	57	479	160	234	196	288	288	222	335	323	175	255	242	432	167	312	91	147	73	380	211	215	239	146	137	469
miR393|ttccaaagggatcgcattg	226	216	201	40	118	194	367	227	180	103	242	237	358	156	216	196	269	281	69	74	115	95	100	59	231	104	135	158	192	157	113	168	187	113	218	155	308	160	219	67	134	59	287	152	174	187	144	138	342
miR393|ttccaaagggatcgcattgat	3914	4820	2946	685	2762	3228	7934	4020	3754	1946	4937	5205	6345	3076	3640	6078	6733	7739	1270	1496	2156	1501	1987	887	5506	2118	2374	2203	3487	2868	3146	4176	3347	2187	4874	4028	6628	2897	4149	1178	2315	1231	5808	2999	3667	3886	2926	2502	7738
miR393|ttccaaagggatcgcattgatc	95	108	69	20	66	68	214	108	101	46	101	123	126	72	91	129	154	165	30	55	51	42	53	11	133	61	64	52	88	88	77	127	95	103	104	108	166	74	142	31	56	26	125	82	75	86	48	53	177
miR395|agttcccttcaagcacttcagg	25	4	2	34	120	2	83	18	53	36	32	34	79	195	3	53	23	15	2	3	2	1	26	4	2	53	16	4	25	10	120	6	10	53	16	6	4	3	17	2	34	3	11	2	112	11	3	6	25
miR395|agttcccttcaagcactttacg	8	17	11	3	77	6	47	36	80	34	29	20	71	137	12	36	31	8	5	3	12	3	21	5	5	4	6	2	15	10	1	6	19	7	16	12	14	14	29	7	26	3	7	11	100	8	23	15	51
miR395|ctgaagtgtttgggggaactc	13	13	11	18	86	4	51	20	215	24	58	18	65	156	7	46	25	8	9	2	1	1	7	1	9	46	9	1	13	3	86	1	9	1	9	9	3	4	18	4	10	1	8	3	50	4	3	5	47
miR395|gtgaagtgtttgggggaactc	8	12	5	15	60	10	17	33	115	18	11	15	32	77	19	9	16	2	1	1	1	15	1	1	3	9	4	1	8	15	60	10	3	2	4	4	7	6	23	14	13	37	4	7	33	3	20	15	33
miR395|gttcccttcaagcacttcagg	3	3	2	1	219	9	35	10	24	10	11	10	56	42	4	13	10	1	1	2	1	1	3	1	5	13	2	10	3	1	2	5	5	3	2	10	4	9	20	1	3	1	6	476	134	2	8	2	148
miR395|gttcccttcaagcactttacg	2	1	2	6	68	7	13	6	16	4	2	6	30	29	5	10	7	4	1	1	0	6	1	2	1	10	1	1	5	6	2	2	1	2	1	1	9	6	15	3	4	1	10	1	55	3	4	3	61
miR395|gttctcttcaagcacttcagg	1	4	3	9	140	32	67	13	21	15	18	9	67	30	5	13	16	5	2	6	0	9	4	2	5	1	4	1	0	9	4	2	5	4	4	2	42	44	100	4	18	5	40	5	240	3	21	8	259
miR395|tgaagtgtttgggagaactc	10	27	24	2	241	18	101	79	330	120	111	78	189	399	33	116	101	15	5	1	13	1	33	9	2	2	8	5	38	18	4	20	45	3	14	23	14	7	78	39	68	9	9	13	207	11	20	30	92
miR395|tgaagtgtttgggggaactc	61	235	273	43	1434	210	550	838	2175	502	426	420	789	1551	610	429	464	124	23	22	39	19	125	20	32	28	36	38	154	83	32	44	173	52	96	91	246	217	627	377	354	50	167	134	1176	94	354	104	932
miR395|tgaagtgtttgggggaactct	9	35	30	5	240	29	106	76	153	59	47	50	181	203	60	79	94	28	4	2	14	4	30	4	9	4	6	9	19	12	11	10	38	11	21	14	52	37	119	20	53	16	35	15	257	21	53	24	186
miR395|tgtttgggggaactctgggtg	3	7	8	16	81	6	49	28	50	20	25	16	58	40	3	11	8	10	2	2	3	1	6	1	2	1	3	1	1	1	1	3	3	1	3	1	11	19	31	8	24	2	10	6	117	11	15	11	51
miR396|aactgtgaactcgcggggatg	72	61	66	19	103	53	136	70	81	66	99	127	121	44	70	46	84	75	43	31	39	30	63	31	45	32	27	28	66	39	75	61	58	29	101	80	180	133	162	81	126	62	118	98	121	134	126	76	113
miR396|agaagagggtcaagaaagctgt	34	38	19	5	16	30	38	28	32	16	28	36	31	22	22	61	58	74	5	6	8	5	7	9	59	13	29	17	23	29	36	44	33	15	45	39	67	21	14	8	10	11	48	18	16	20	23	31	66
miR396|ggtcaagaaagctgtgggaag	85	25	33	16	41	12	123	263	34	224	9	108	2	3	10	1	4	16	14	5	4	5	7	14	3	7	5	5	5	7	3	4	1	1	2	2	13	21	75	20	23	5	19	6	32	33	21	301	1
miR396|tccacaggctttcttgaactg	5751	4626	3443	1202	3619	4178	6697	5277	4978	3574	5771	7199	5486	4122	4170	4746	6590	5078	2970	3907	4374	4085	5051	2625	10383	6078	6056	4801	5980	6183	4973	6669	5321	3574	6098	5532	8075	4184	6923	2883	3704	2109	5782	4997	6180	5218	3342	3146	7260
miR396|ttccacagctttcttgaactg	31	20	27	15	35	32	38	30	46	33	26	39	19	25	36	20	27	35	23	26	26	23	37	13	63	18	34	21	23	34	24	20	26	18	15	33	64	28	34	26	29	10	33	40	36	34	15	12	49
miR396|ttccacagctttcttgaactt	538	435	308	199	340	427	519	440	519	376	498	760	375	344	416	377	540	399	267	337	387	312	433	284	697	582	625	385	463	509	344	433	392	307	317	385	702	360	565	333	308	209	480	458	503	485	407	349	568
miR398|agggtcgaactgagaaca	31	21	21	6	24	9	29	27	10	15	24	17	243	108	225	72	85	22	5	18	6	16	9	3	10	7	6	7	14	5	15	20	39	34	12	14	54	60	26	14	30	9	34	29	48	13	16	17	217
miR398|agggtcgaactgagaacac	2479	1949	1580	511	1724	1096	2667	1783	782	1701	1585	1239	13747	7178	13813	8246	7189	3610	52	83	111	50	81	90	400	367	636	524	565	581	1808	1609	2720	2140	1442	1650	2639	4964	3077	1294	3135	1551	2948	2215	3205	1609	1916	1720	19198
miR398|agggtcgaactgagaacaca	1134	757	486	218	795	419	1067	800	363	648	604	502	6595	3660	6091	3307	3319	1551	76	489	115	110	58	40	270	255	345	221	300	314	1163	1182	1290	938	842	994	1256	2035	1301	538	1189	612	1068	819	1146	626	711	675	9655
miR398|agggtcgaactgagaacacat	57611	46016	26030	11282	40134	20594	61275	40657	19360	33153	36930	28987	246005	160716	252758	199944	180516	91855	1052	1634	2018	807	1632	1455	9085	9000	13266	10029	11680	12762	49363	47341	55248	52224	33200	44556	56572	88376	71868	25951	55905	27018	55500	48756	72672	33972	40866	39397	447485
miR398|agggtcgaactgagaacacatg	4603	3636	1898	843	2966	1478	5805	3370	1552	2658	3392	2370	23976	15319	21591	19865	16133	9398	384	352	630	280	469	374	1329	897	1310	918	1326	1458	5567	4422	5092	4782	3526	4604	4227	6101	5584	1848	3993	1816	4096	4092	5716	3011	3285	2969	46401
miR398|agggtcgaactgagaacacatga	41	32	16	4	26	13	47	22	19	28	43	18	90	58	83	117	93	52	11	11	5	12	13	8	14	16	15	6	25	16	41	22	40	32	36	34	27	48	47	10	35	16	45	24	54	28	32	28	184
miR398|agggtcgaactgagaacacatgag	1152	1163	429	263	805	380	1570	999	344	998	1462	690	2412	2019	2249	3567	2764	1993	546	400	880	222	365	365	618	492	628	367	684	902	1256	852	1218	1259	1082	1302	926	1777	1842	504	1319	462	1055	1064	1965	855	946	1091	5221
miR398|atgtgttcccagctcgaccc	69	30	30	27	55	27	57	65	16	73	43	27	242	274	477	106	133	35	1	1	0	24	1	1	5	11	16	23	17	24	37	55	78	81	15	32	39	103	141	71	81	35	53	82	93	35	46	70	376
miR398|atgtgttcccagctcgacccc	523	452	266	175	423	146	649	626	190	578	782	299	1937	2127	3447	1563	1752	521	19	25	58	16	42	53	55	106	163	150	156	232	365	415	762	1034	297	633	373	1092	1852	450	740	314	429	651	1062	451	519	650	3679
miR398|cagggtcgaactgagaacac	25	10	7	8	13	10	23	9	12	10	11	5	144	91	166	58	57	28	103	15	0	4	1	3	6	1	3	2	6	4	11	16	24	9	13	20	29	46	13	8	11	8	22	18	20	6	11	6	214
miR398|cagggtcgaactgagaacaca	118	117	54	36	94	60	190	150	82	98	67	90	1078	609	848	400	415	223	2	7	11	3	19	7	11	16	33	14	33	17	97	154	124	94	98	93	211	281	179	45	131	65	139	116	176	85	107	95	1373
miR398|cagggtcgaactgagaacacat	15	15	7	3	6	8	21	13	4	13	10	11	73	61	86	55	40	18	2	1	1	5	1	2	3	3	3	5	2	5	12	15	18	17	9	18	16	33	17	4	16	9	13	15	29	10	9	11	149
miR398|cggggtcgaactgggaacaca	41	63	15	14	63	16	49	47	41	30	43	21	478	442	448	170	138	76	2	3	1	3	15	11	16	26	40	27	16	21	54	142	81	100	72	83	68	210	70	30	42	50	36	49	44	36	59	50	547
miR398|ctcaggtcgcccccgctggag	30	25	7	5	24	3	11	14	1	15	11	6	104	130	162	79	39	30	173	1	0	8	3	20	10	12	15	2	7	8	15	20	18	17	5	10	15	51	36	6	29	21	13	27	27	15	14	14	196
miR398|gagtgcctctgagaacacaagc	5	5	2	2	1	2	8	3	3	9	6	5	53	54	61	14	14	7	137	1	0	2	5	9	2	14	1	5	4	2	5	9	6	18	1	5	3	3	9	3	4	2	5	6	12	7	5	13	117
miR398|ggggtcgaactgggaacac	295	254	117	121	255	111	183	172	92	181	190	83	1143	800	1411	865	919	308	29	67	56	44	42	54	83	101	188	162	162	135	369	392	658	791	508	583	237	547	374	213	287	201	186	366	276	158	196	259	1326
miR398|ggggtcgaactgggaacaca	268	242	104	111	277	82	137	149	59	114	172	48	916	774	1066	736	804	328	167	680	408	434	116	178	256	255	303	221	293	279	703	611	742	835	603	695	176	464	270	150	183	125	182	252	176	141	141	162	1240
miR398|ggggtcgaactgggaacacat	6155	5822	2079	2132	4934	2060	4523	3943	2070	3574	4533	1852	22040	19709	28379	23940	22683	9568	255	700	884	467	704	750	2206	2120	3634	2850	2805	3362	10714	12070	14889	20089	11105	15295	5037	9209	7994	4133	5054	3218	3778	7658	5643	3958	3938	5123	32068
miR398|gggtcgaactgagaacac	40	26	26	10	21	14	21	24	11	17	10	8	142	96	155	53	54	12	1	4	6	6	3	21	3	2	7	8	10	6	14	21	33	19	15	12	27	70	27	11	38	18	30	24	28	20	23	14	178
miR398|gggtcgaactgagaacaca	52	20	18	17	31	16	21	52	13	14	17	14	103	70	123	48	59	42	5	36	10	2	1	2	6	18	20	16	40	15	20	24	32	29	18	29	19	53	32	35	44	9	100	21	17	9	10	17	156
miR398|gggtcgaactgagaacacat	415	293	193	83	271	150	417	290	120	227	212	208	1822	1122	1926	1318	1192	562	8	12	13	12	10	6	59	55	99	68	88	96	335	363	409	389	257	311	366	665	479	199	373	200	414	297	523	242	271	268	2993
miR398|gggtcgaactgagaacacatg	1078	653	404	199	805	288	1060	888	438	563	381	481	6742	4142	5128	1894	2062	822	2	8	10	17	73	34	77	118	145	117	152	147	779	876	898	630	611	599	971	1606	960	396	751	404	713	624	749	514	626	619	8967
miR398|gggtcgaactgggaacac	19	10	15	9	30	15	10	23	19	20	11	9	233	186	255	42	42	12	3	21	0	4	12	12	3	20	35	22	16	18	31	51	63	59	47	38	18	82	21	27	34	28	17	14	24	19	24	27	188
miR398|gggtcgaactgggaacaca	25	11	9	7	18	4	7	15	7	11	12	3	143	106	143	38	49	22	1	3	6	2	14	4	11	29	23	27	22	16	33	73	56	42	30	51	13	33	10	9	8	4	14	10	14	6	12	9	154
miR398|gggtcgaactgggaacacat	75	49	33	21	59	30	40	37	22	38	39	31	483	441	570	318	278	100	1	2	5	1	9	8	37	31	64	49	58	61	162	215	277	289	162	206	59	121	72	54	75	41	56	81	56	35	32	65	649
miR398|gggtcgaactgggaacacatg	1666	1631	618	370	1660	660	1428	1351	937	1096	916	652	20176	15696	16023	5583	5893	2084	18	41	45	225	1039	737	885	1296	1710	1407	1051	1352	5352	7966	6857	6135	5255	5159	1863	3878	1731	1340	1609	1219	1066	1341	1776	1043	1334	1467	23315
miR398|gtgttcccagctcgaccc	11	8	3	6	9	2	8	3	3	11	1	5	65	73	103	10	10	3	74	11	0	1	4	6	15	4	2	3	3	4	4	6	15	5	4	3	8	32	19	7	15	11	10	9	15	5	14	10	76
miR398|gtgttcccagctcgacccc	17	16	15	6	15	7	14	16	4	17	25	8	62	72	138	48	36	22	2	1	2	5	11	3	2	5	10	7	7	5	11	15	28	36	7	19	14	57	57	19	24	8	16	22	31	24	17	19	98
miR398|gtgttctcaggtcgcccccg	420	233	199	128	250	167	283	370	122	296	215	152	812	751	1448	641	717	253	9	36	29	18	8	10	40	47	72	86	97	81	170	170	307	387	173	236	183	527	557	299	409	250	301	385	542	234	270	291	1273
miR398|gtgttctcaggtcgcccccgc	2329	1251	1038	1006	1629	1050	1480	1661	795	1484	1276	890	5917	6601	10474	2987	3596	1008	115	238	229	131	204	227	529	784	1162	740	777	980	1474	2158	2576	3826	1383	2044	1378	3422	3869	1964	2136	1255	1375	2599	2235	1481	1603	1833	8663
miR398|gtgttctcaggtcgcccccgct	30	25	20	6	29	14	26	24	19	21	25	16	114	119	156	51	76	21	91	3	0	8	2	34	4	2	8	5	12	8	31	34	28	45	8	7	27	45	60	31	26	21	35	24	45	16	18	34	168
miR398|tcaggtcgcccccgctggagc	1626	1027	759	448	1239	725	1701	1532	781	1270	996	1136	6423	6843	10564	2398	2508	826	85	81	104	54	130	133	208	342	380	227	286	310	799	1446	1330	1070	567	728	1689	2833	2600	1207	1682	891	1337	1464	1641	1019	1121	1247	9829
miR398|tgtgttcccagctcgacccc	19	6	11	4	13	7	21	14	3	9	20	7	35	46	68	30	53	13	6	20	23	24	10	14	9	7	23	20	22	24	22	13	31	30	7	29	8	36	48	9	13	9	14	16	23	15	9	13	93
miR398|tgtgttcccagctcgaccccg	1	3	1	1	2	30	2	1	1	2	1	1	47	30	38	9	7	5	23	3	0	1	2	1	5	1	4	2	1	1	3	6	5	4	3	2	6	14	8	2	1	4	1	1	11	3	2	1	60
miR398|tgtgttctcaggtcacccctt	11	9	5	6	3	2	9	17	153	4	36	6	166	273	199	176	153	75	3	3	3	3	3	2	8	3	6	33	12	11	9	32	35	87	10	46	2	8	30	1	21	3	3	3	26	11	7	10	544
miR398|tgtgttctcaggtcgcccccg	1239	772	492	511	935	454	940	932	370	692	794	507	3568	4242	5324	2629	3104	897	61	179	173	99	152	109	601	594	970	718	685	934	1760	2201	2657	3523	1561	2081	752	1775	2366	836	1139	700	711	1364	1582	828	864	1024	6766
miR398|tgtgttctcaggtcgcccccgc	15	9	9	3	8	6	29	13	9	15	23	21	49	67	96	31	55	14	1	1	3	3	13	1	3	6	15	6	3	3	13	14	12	17	9	10	13	26	40	10	21	8	18	24	24	16	12	17	109
miR398|tgttctcaggtcgcccccgc	55	44	37	13	38	31	39	50	19	40	33	28	158	142	196	56	70	27	1	3	2	3	2	2	4	7	10	13	11	20	29	35	38	44	18	27	48	90	83	41	43	18	39	50	58	38	45	41	201
miR398|tgttctcaggtcgcccccgct	235	186	105	63	170	96	308	249	115	174	266	142	531	521	780	425	420	166	28	42	54	19	39	29	42	37	52	43	74	72	131	160	202	248	110	174	155	362	515	173	275	125	221	292	418	232	236	226	829
miR398|tgttttcccaggtcacccctt	0	71	33	0	0	71	71	15	15	67	33	0	0	71	71	15	15	15	71	15	0	0	0	71	71	15	15	25	0	0	0	71	71	15	15	67	15	58	0	0	71	71	71	15	15	116	0	0	71
miR398|ttgtgttctcaggtcacccct	3	5	1	1	1	2	6	2	1	24	14	1	59	79	75	83	59	24	1	2	1	1	5	1	9	83	2	2	5	1	5	7	9	29	2	9	29	3	6	2	4	2	83	1	6	4	1	2	223
miR398|ttttcccaggtcacccctt	76	68	31	15	48	34	152	99	40	82	144	80	497	343	309	425	302	233	7	9	8	2	14	3	23	11	19	31	55	38	52	125	148	169	128	127	90	93	112	12	126	26	75	77	146	162	69	54	807
miR398|ttttcccaggtcaccccttt	5	9	2	1	6	4	15	10	1	6	18	10	73	50	38	71	49	40	52	1	1	3	1	16	6	1	2	1	7	3	10	16	17	18	24	19	10	9	18	5	4	4	6	5	17	8	7	5	147
miR399|gggcgcttctcctttggcacg	1	2	10	1	7	5	5	6	22	3	4	4	39	13	25	1	3	4	8	8	7	5	16	2	5	22	2	173	113	52	23	107	64	61	32	38	30	7	11	30	15	5	4	2	4	5	5	6	20
miR399|gggctcctctttattggcagg	14	29	14	2	25	25	26	46	45	1	15	22	40	22	41	6	13	11	37	39	4	6	4	88	9	10	4	77	49	52	41	88	74	107	35	61	41	16	10	23	24	8	17	43	16	26	12	8	33
miR399|tgccaaaggagaattgccctg	104	106	135	41	101	122	50	113	82	58	159	180	204	144	85	94	151	67	44	25	48	16	56	45	19	26	24	138	126	87	180	261	187	174	189	207	142	127	148	112	112	30	177	87	117	121	128	58	174
miR399|tgccaaaggagagttgccctg	140	137	139	83	172	150	147	180	144	138	145	178	163	121	170	73	106	85	50	48	39	43	63	46	28	38	40	79	78	71	82	96	79	139	64	110	157	93	110	129	106	55	87	153	80	92	108	62	137
miR5050|cgacatggtgaggtcgttcaa	65	60	56	30	54	70	125	112	82	51	108	98	101	96	80	117	141	82	10	10	15	14	18	14	29	15	29	43	45	35	70	88	107	102	103	120	135	50	139	69	54	20	72	96	68	93	34	53	166
miR5050|ctggttgaacgacctcatcat	54	44	25	31	61	50	50	57	38	113	49	63	31	51	35	10	23	12	42	38	54	28	53	29	23	45	28	37	55	40	11	21	44	29	23	25	29	70	80	72	90	54	43	63	64	78	61	70	23
miR5050|ggtcgttcaaccggcaaaa	49	35	42	30	37	56	72	69	45	63	68	62	97	75	113	50	68	31	17	18	16	24	17	10	23	14	12	28	51	35	46	56	55	32	58	57	65	39	138	56	45	17	56	59	46	61	40	61	82
miR5050|ggttgaacgacctcatcatgg	218	174	213	140	214	205	333	275	272	281	306	383	221	168	290	154	219	135	25	35	28	22	35	20	38	29	40	66	97	84	102	113	142	185	92	184	295	243	443	365	264	88	212	265	245	260	249	264	235
miR5050|tgaggtcgttcaaccggcaaaa	489	285	319	338	479	375	503	623	449	590	516	586	345	368	418	264	380	200	172	157	230	175	272	127	125	127	142	201	239	242	217	303	342	278	257	394	337	304	690	514	417	183	320	511	458	512	372	506	366
miR5064|atagcatcatccatcctacc	280	148	159	116	133	172	211	192	153	153	178	225	227	186	296	149	239	137	140	156	189	200	206	127	195	161	236	180	263	209	165	272	218	161	218	213	166	134	231	105	130	106	172	198	157	197	132	158	196
miR5064|ctgatgctatggacaaattca	6028	3999	3257	3136	4228	5090	5569	5250	4339	4714	5007	6135	6302	6807	7421	5493	7369	3944	2458	2682	3365	3242	4111	2015	4859	4035	4683	4068	5123	5242	4822	6864	6614	4447	5207	5096	5639	3609	7222	4065	3938	1837	3816	4879	4786	4881	3194	3719	7734
miR5064|gatgctatggacaaattca	281	173	242	204	252	321	193	232	206	267	213	288	359	321	404	143	247	115	176	122	211	165	250	180	168	183	242	280	307	247	175	219	257	182	204	170	246	265	346	295	200	129	216	242	217	220	197	228	235
miR5064|ggtgctatggataaattcaac	75	79	25	23	51	46	61	49	39	32	55	29	81	33	64	81	87	55	13	7	15	26	24	10	41	28	28	20	40	27	27	24	42	40	55	51	31	34	46	13	49	28	65	45	57	41	31	55	51
miR5064|tagcatcatccatcctaccc	135	64	94	52	66	90	75	92	83	74	78	131	69	104	159	61	117	50	34	33	71	76	71	44	64	49	91	72	96	101	49	122	92	100	79	72	67	78	149	72	50	38	76	92	71	78	59	76	88
miR5064|taggatggatgatgctatgga	100	51	37	27	49	50	56	61	49	55	52	60	46	59	68	32	63	44	25	22	31	36	41	28	42	49	42	44	32	53	25	40	52	55	46	42	44	57	67	33	56	27	50	73	71	72	41	45	44
miR5064|tgatgctatggacaaattca	19	13	11	8	19	20	22	21	25	18	20	23	34	33	55	60	55	34	18	17	22	24	30	12	29	14	21	35	47	29	58	69	68	30	58	52	22	16	27	12	9	4	16	22	14	16	12	13	46
miR5064|tgatgctatggacaaattcaa	158	148	126	99	126	186	189	190	158	151	188	220	328	383	370	336	409	225	53	80	111	103	129	38	211	101	145	172	254	197	330	416	366	238	414	388	255	100	251	100	104	46	105	170	136	160	92	126	439
miR5064|ttaatttgtccatagcatccg	296	185	151	109	175	213	288	205	189	184	254	250	290	264	321	276	360	245	78	96	127	108	154	72	273	167	173	168	199	242	235	386	287	192	328	253	272	173	303	136	119	85	187	228	210	219	146	175	373
miR5175_1439|ccctccgtttcaaattactcg	60	7	16	18	7	1	2	17	2	3	11	4	21	2	2	17	4	6	2	7	1	13	23	22	58	56	66	27	22	21	4	8	4	2	4	2	4	15	20	3	7	3	6	6	2	7	60	7	7
miR5175_5205|caagtatttccggacggaggg	174	92	139	67	116	144	197	164	141	118	167	208	158	123	174	118	196	128	55	32	74	75	110	77	73	62	95	90	143	123	89	125	110	109	122	132	157	108	206	104	93	50	141	135	95	154	125	123	186
miR5175_5205|ccctccgtccggaaatacttgt	35	28	34	23	37	31	56	49	44	28	50	75	58	55	64	41	68	69	22	26	37	32	58	30	44	38	39	37	90	53	67	111	71	68	87	94	67	23	55	51	26	8	43	34	32	52	33	32	70
miR5175_5205|cctccgtccggaaatacttgt	324	190	259	178	200	285	466	332	275	215	344	354	426	274	444	383	531	350	142	157	200	239	300	161	390	222	301	270	499	337	512	669	542	344	647	572	364	207	412	191	197	90	261	252	168	285	195	264	466
miR5175_5205|tccctccgtccggaaatactt	643	382	509	367	490	496	611	538	549	513	579	679	369	431	654	280	476	288	212	192	308	274	382	313	246	290	424	386	603	425	334	466	488	282	406	451	504	452	732	527	441	199	459	557	424	554	475	494	423
miR5175|agtatttccggacggagggag	111	62	108	62	99	116	112	131	98	106	130	154	71	92	120	61	119	60	39	42	84	53	94	53	70	59	85	111	167	106	87	118	126	78	95	131	112	98	160	137	72	32	106	103	75	116	80	99	83
miR5175|attacttgtcttggatttgtctag	41	69	35	19	39	39	89	57	44	61	55	54	43	64	64	74	85	97	23	30	19	20	22	10	50	29	22	28	37	43	46	41	33	25	74	55	61	40	51	23	41	20	57	45	48	52	42	43	63
miR5175|tacatccatttctgcgacaag	260	180	194	152	180	215	284	247	222	218	235	342	212	232	261	144	243	150	129	85	174	174	260	168	170	211	197	235	336	302	260	346	282	251	217	302	246	189	344	189	153	94	196	225	201	253	162	220	195
miR5175|tccatttccgcgacaagtaat	50	51	48	22	44	62	78	61	67	37	55	81	54	39	70	38	83	64	26	21	36	39	43	24	62	31	58	44	88	46	56	61	55	26	58	43	59	43	66	35	29	14	66	59	32	69	31	48	79
miR5180|ataagtgtcgtcgttttgaac	111	113	70	45	128	81	192	118	72	112	85	125	147	84	104	57	63	44	31	23	32	15	33	30	36	30	35	38	34	34	37	62	66	35	79	70	154	131	110	94	139	88	144	125	143	118	137	110	80
miR5181_5203|aatatggatcggagggagtac	155	100	76	64	141	99	161	110	131	141	128	169	128	89	165	127	188	140	40	36	59	40	62	52	60	70	74	97	109	105	110	161	140	91	161	196	166	127	119	100	112	46	148	123	112	139	144	113	181
miR5181_5203|aatatggatcggagggagtag	59	99	55	27	100	47	78	54	46	63	69	91	99	50	62	94	80	100	41	37	55	46	72	94	90	98	52	65	90	82	62	72	62	46	115	91	68	73	46	42	61	58	50	69	83	71	86	45	67
miR5181_5203|acaattaatatggatcggagg	136	87	70	32	88	69	165	100	90	89	91	96	114	76	107	116	98	111	41	28	46	42	52	51	58	65	64	55	77	52	69	109	70	34	135	97	114	73	96	53	88	55	96	103	95	74	87	85	111
miR5181_5203|actccctccgatccatattaa	66	83	51	17	73	47	116	76	68	51	101	81	73	44	63	74	109	85	28	34	36	13	35	30	45	36	32	36	40	35	38	49	48	49	68	50	78	62	67	26	62	24	54	57	72	78	82	47	83
miR5181_5203|acttattatggatcggaggga	233	163	225	142	238	221	323	273	249	258	287	331	182	168	282	148	241	161	109	96	181	139	181	156	131	173	189	201	265	220	161	232	204	145	188	217	277	231	359	229	189	92	223	277	204	283	225	246	221
miR5181_5203|agtactccctccgatccatat	149	155	54	54	106	119	144	134	116	90	158	111	163	117	181	207	202	221	15	21	23	15	30	24	102	52	70	94	122	94	114	204	154	136	356	206	177	181	111	89	102	88	142	161	157	148	159	148	185
miR5181_5203|cctccgatccatattaattga	113	122	86	39	103	86	123	113	100	109	93	111	127	69	113	118	118	141	17	32	30	24	44	32	54	56	56	58	71	65	70	112	95	64	105	97	147	106	103	58	91	62	123	86	123	80	112	100	128
miR5181_5203|ctccctccgatccatattaat	431	428	243	123	419	283	572	423	318	339	439	406	592	291	395	570	511	620	182	197	189	159	177	172	261	210	214	203	272	210	234	324	279	157	408	430	441	314	358	239	368	166	441	340	441	443	397	311	530
miR5181_5203|tccctccgatccatattaatt	415	384	358	209	516	362	593	489	444	490	530	697	508	341	497	417	556	427	183	136	204	117	211	166	169	144	176	228	301	241	225	352	309	229	328	457	521	370	542	407	424	192	454	432	410	490	490	414	506
miR5181|tcaattaatttggatcggagg	57	51	63	18	52	52	95	65	46	49	70	97	80	49	63	73	91	115	18	14	21	23	22	17	37	28	29	16	37	29	38	69	59	32	61	66	70	55	80	34	37	21	58	59	49	53	53	42	83
miR5200|agatactccctaaggcttggg	40	24	25	15	25	32	54	35	23	20	31	53	36	25	35	58	71	45	6	15	20	18	15	15	21	11	12	8	4	17	20	31	22	17	20	41	88	27	44	18	32	12	55	38	31	42	26	25	77
miR5200|gccttagggagtatctacaat	23	29	17	10	15	19	48	29	25	21	42	24	76	25	29	64	65	62	9	14	8	14	7	6	12	3	9	3	11	6	29	17	15	6	10	18	65	30	42	6	28	9	26	29	39	54	25	31	86
miR5200|tagatactccctaaggcttgg	458	421	246	150	277	314	291	322	264	211	364	330	264	208	357	320	351	338	91	145	121	118	124	112	154	95	148	81	142	141	166	192	160	88	151	194	546	328	352	281	295	86	433	411	226	459	247	232	400
miR5200|tgtagatactccctaaggct	27	28	28	23	28	35	23	39	35	40	28	46	22	26	58	15	25	14	15	16	10	15	13	22	9	8	17	19	13	11	7	10	12	9	6	10	46	44	45	37	34	17	33	31	18	65	32	34	29
miR5200|tgtagatactccctaaggctt	4467	3275	3339	2665	3266	4479	3135	3959	3879	4176	4398	5792	2229	2839	4878	2073	3376	2190	1190	1256	1318	1634	2004	1712	970	1260	1700	1027	1543	1344	1109	1550	1462	1003	867	1371	4961	3956	5652	5032	3523	1605	3711	4710	2955	6187	4260	4090	3399
miR5205_1130|attatgggacagagggagtag	106	75	99	41	90	84	131	107	70	77	107	114	80	61	103	101	165	94	28	39	37	39	46	36	45	48	51	54	65	78	92	86	64	50	93	104	119	80	91	66	77	45	85	94	74	87	84	74	140
miR5205_1130|ctccgtcccataatataagag	450	317	250	205	317	282	279	314	237	352	347	367	134	242	286	57	120	59	132	127	156	105	214	219	115	270	222	253	222	175	47	96	112	104	75	78	202	373	384	285	308	266	257	299	393	354	325	293	92
miR5205_1867|tccctctgtcctaaaatataa	82	38	43	23	37	31	106	67	63	62	65	81	72	71	96	79	137	64	69	3	5	6	5	5	11	8	23	27	42	30	69	82	79	63	65	91	62	42	99	39	47	8	48	45	32	68	41	42	103
miR5205_Tae-818|cctccgtcccacagtataaga	66	32	82	30	39	55	76	71	74	65	71	106	65	69	77	52	101	56	8	5	14	53	95	62	59	53	56	56	125	74	71	100	83	63	82	90	77	49	126	65	46	20	62	53	46	93	50	58	67
miR5205|ataaaccaggacggaggtagt	48	33	42	21	32	42	60	39	32	28	37	43	52	30	43	65	64	54	32	33	56	31	41	38	66	47	47	49	79	47	50	55	53	33	92	63	62	32	57	34	36	18	38	37	46	40	26	48	61
miR5205|ctacctccgtcccaaaatata	99	86	164	40	109	125	158	147	148	93	103	254	135	110	149	76	166	66	28	33	34	50	49	40	50	45	65	60	79	97	59	84	70	81	62	102	153	112	164	104	79	52	140	107	88	117	132	88	147
miR5205|ctactccctctgtcccgaaat	37	42	55	14	36	44	92	56	40	46	82	69	77	43	76	51	77	55	14	29	40	29	35	33	40	31	35	42	69	68	65	69	68	32	64	73	85	45	53	33	35	14	45	48	62	50	53	36	79
miR5205|gatcttatattgcgggacgga	41	38	15	4	19	26	56	34	36	22	37	32	41	24	42	29	54	32	11	23	25	19	27	15	70	32	34	37	30	55	23	34	41	26	36	50	59	30	36	9	28	20	34	41	46	47	28	18	33
miR5205|gctcttatattatgggacgga	245	126	79	41	96	84	173	115	162	83	169	133	132	97	145	214	216	210	44	58	89	71	88	55	288	133	112	117	126	169	113	308	182	93	287	230	154	104	140	52	97	59	146	135	160	158	67	110	203
miR5205|tccgtcccataatataagatc	100	61	37	20	36	31	86	34	55	27	41	45	43	41	46	41	52	42	8	24	23	24	21	9	93	36	52	44	28	38	21	36	35	23	55	36	44	56	52	23	30	19	55	55	48	57	23	44	62
miR528|cctctgcctgcctcttccatt	156	154	84	25	145	70	313	257	97	96	98	140	736	564	677	224	307	83	1	165	2	2	29	3	11	28	45	22	40	38	87	164	141	146	118	132	222	257	195	45	156	48	179	117	184	169	110	92	1026
miR528|tggaaggggcatgcagaggag	1288	402	885	559	939	531	1510	1380	1268	921	680	1558	3149	3669	4349	1000	2639	488	35	62	113	40	159	94	163	196	854	504	947	512	1405	1571	2186	2538	685	968	811	1110	3146	1064	1202	192	775	988	449	1255	346	765	4710
Tae-miR1318|atcaggagagatgacaccga	21	24	8	9	21	30	33	19	22	26	26	19	64	45	69	88	109	38	4	4	4	14	7	3	12	14	11	17	24	17	36	35	46	49	56	60	23	13	43	8	20	11	32	34	13	18	15	38	86
Tae-miR1318|tcaggagagatgacaccgacg	25	20	13	4	7	16	37	14	11	13	26	8	44	42	46	107	109	43	2	5	4	7	8	4	14	9	17	6	6	10	45	26	45	34	58	66	19	15	24	4	12	14	12	23	29	9	5	22	86
Tae-miR2003|cggtagggctgtatgatggcga	241	213	128	189	197	218	240	169	237	179	222	167	268	255	219	194	240	142	23	45	141	38	66	40	104	137	142	144	151	182	142	290	252	234	198	239	135	298	526	144	162	96	222	283	143	83	303	107	255
Tae-miR2003|tggttgggctgtatgatggcga	17	23	14	11	14	32	18	8	5	20	6	6	56	25	17	68	29	141	6	1	18	3	5	16	26	20	44	25	59	24	19	36	21	29	67	39	126	12	15	7	10	7	31	19	26	5	11	13	16
tae-miR2006b|tgcttaatgacagtcgtggtg	9513	8437	8732	5467	11962	11729	17944	12235	15586	21133	19206	27761	18170	13897	16800	14312	18974	15818	5806	3907	6086	4865	7271	4589	4725	5013	4674	7857	8832	7566	8358	12631	11721	9048	11958	15535	11040	8089	16088	14059	11306	4918	9410	10970	13013	16733	14231	14349	17780
tae-miR2012b|tggacgaggatgtgcaactgc	181	73	132	99	161	115	208	163	221	101	91	261	91	73	111	57	150	81	21	60	65	73	112	77	103	86	99	88	168	112	128	186	137	110	95	115	160	85	236	111	80	21	110	113	41	127	68	82	107
tae-miR2020b_5064|atagcatcatccatcctaccc	14342	8457	7862	6421	8611	8910	11153	10610	9007	6951	9420	11242	10510	11123	16419	9730	15252	7966	5620	6033	7769	7987	8167	4921	9843	6756	9200	8010	11988	10289	9972	17184	10930	11403	11841	11848	8870	8235	12749	6018	6708	4190	9164	9908	8128	9498	7726	8978	11817
Tae-miR394b|ttggcattctgtccacctcc	97	98	128	25	86	141	257	182	193	93	162	282	181	81	163	97	134	117	57	71	120	88	98	46	115	51	70	73	127	101	87	146	97	84	100	82	240	95	200	92	101	54	225	104	116	129	123	94	205
tae-miR5062a|tgaaccttggggaaaagccgcat	1151	1134	577	483	853	625	1023	914	737	734	943	795	569	665	966	925	1108	861	260	212	272	278	305	190	334	339	293	279	425	405	494	648	367	529	606	744	650	537	785	417	496	271	640	735	801	727	659	788	732
Tae-miR818_5205|ctcttatattttgggacggag	87	62	61	29	65	59	51	70	58	81	67	90	27	55	59	14	27	22	33	24	30	16	33	43	17	37	29	39	42	29	13	19	20	22	15	15	50	74	90	59	78	65	64	56	99	78	70	65	23
Tae-miR818|tcttatattgtgggacagagg	329	253	300	207	239	331	442	371	377	296	383	508	367	343	546	408	582	469	37	30	43	148	176	133	219	138	121	181	431	215	309	466	332	384	414	497	399	242	531	305	228	103	242	263	267	394	232	247	443
Ta-miR038b|aatacttgtcggagaaatgaa	107	69	57	45	79	80	83	69	71	98	75	81	70	63	94	55	93	51	30	37	30	29	32	37	45	46	66	32	57	52	47	65	45	28	53	37	83	80	80	71	71	58	69	64	96	79	79	85	53
Ta-miR2041b|acaaatatttccggacggagg	70	31	36	48	32	37	49	33	23	34	22	30	25	25	33	26	36	22	6	7	8	84	130	133	119	134	208	94	162	76	48	70	34	44	36	13	26	43	50	14	25	9	30	49	21	16	23	28	36
b) Read counts normalized as reads per million
	1_0_DAT_Rep_1_Control	5_0_DAT_Rep_2_Control	9_0_DAT_Rep_3_Control	13_1_DAT_Rep_1_Control	17_1_DAT_Rep_2_Control	21_1_DAT_Rep_3_Control	25_2_DAT_Rep_1_Control	29_2_DAT_Rep_2_Control	33_2_DAT_Rep_3_Control	37_3_DAT_Rep_1_Control	41_3_DAT_Rep_2_Control	45_3_DAT_Rep_3_Control	49_7_DAT_Rep_1_Control	53_7_DAT_Rep_2_Control	57_7_DAT_Rep_3_Control	61_10_DAT_Rep_1_Control	65_10_DAT_Rep_2_Control	69_10_DAT_Rep_3_Control	2_0_DAT_Rep_1_Heat	6_0_DAT_Rep_2_Heat	10_0_DAT_Rep_3_Heat	14_1_DAT_Rep_1_Heat	18_1_DAT_Rep_2_Heat	22_1_DAT_Rep_3_Heat	26_2_DAT_Rep_1_Heat	30_2_DAT_Rep_2_Heat	34_2_DAT_Rep_3_Heat	38_3_DAT_Rep_1_Heat	42_3_DAT_Rep_2_Heat	46_3_DAT_Rep_3_Heat	50_7_DAT_Rep_1_Heat	54_7_DAT_Rep_2_Heat	58_7_DAT_Rep_3_Heat	62_10_DAT_Rep_1_Heat	66_10_DAT_Rep_2_Heat	70_10_DAT_Rep_3_Heat	3_0_DAT_Rep_1_Light	7_0_DAT_Rep_2_Light	11_0_DAT_Rep_3_Light	15_1_DAT_Rep_1_Light	19_1_DAT_Rep_2_Light	23_1_DAT_Rep_3_Light	27_2_DAT_Rep_1_Light	31_2_DAT_Rep_2_Light	35_2_DAT_Rep_3_Light	39_3_DAT_Rep_1_Light	43_3_DAT_Rep_2_Light	47_3_DAT_Rep_3_Light	51_7_DAT_Rep_1_Light
miR1122_1439_5175|aatctaagacaagaattttgg	264.036	284.059	306.654	367.889	317.617	368.529	212.109	181.931	177.809	245.717	296.827	267.912	140.738	227.518	151.586	146.977	162.116	170.164	649.851	717.393	874.407	1063.74	1131.08	658.979	689.098	636.477	684.349	590.66	875.309	697.638	405.7	512.163	543.681	122.955	388.985	372.465	363.562	196.691	350.258	339.224	197.676	178.542	207.126	188.769	290.273	273.172	120.111	232.12	82.9107
miR1122_5175|cctctgtccgaaaatacttgt	627.086	710.148	488.989	564.972	538.004	541.032	825.379	639.694	370.436	464.132	523.813	390.706	493.632	334.255	297.341	756.266	653.612	1255.54	673.919	856.244	999.322	980.31	1228.02	964.933	1647.38	988.57	960.297	984.434	1651.36	933.459	1572.09	1158.83	875.067	491.821	2522.13	1484.54	895.732	379.659	417.778	306.129	432.416	571.333	638.639	520.544	355.334	603.519	353.659	517.296	331.643
miR1122|cctccgtatctagacaaatctaag	155.593	358.162	298.366	91.9721	207.423	196.026	336.607	193.669	274.123	191.113	320.108	295.82	121.833	129.208	87.4534	256.543	223.875	501.295	288.823	300.842	374.746	354.58	339.323	188.28	624.495	325.009	264.909	258.414	315.833	393.035	297.936	300.055	196.761	160.376	621.122	372.465	479.48	100.633	139.259	148.928	154.434	119.028	258.908	120.126	175.165	228.702	193.511	132.64	106.599
miR1122|ctccctctgtccgaaaatact	150.878	160.555	314.942	262.778	136.121	227.39	230.553	170.194	200.036	184.288	186.245	228.842	75.6202	73.0304	85.51	130.944	136.384	239.15	601.714	624.826	803.027	792.591	678.645	753.118	742.934	419.804	474.629	455.301	758	569.901	456.413	496.642	383.166	160.376	527.013	356.502	231.836	118.929	105.499	182.023	135.902	119.028	161.098	188.769	100.094	171.527	206.857	145.904	86.8588
miR1122|ctccctctgtccgaaaatacttgt	113.158	253.183	265.215	157.667	149.085	243.072	244.386	176.063	214.853	116.033	337.568	251.168	79.8214	101.119	97.1704	203.096	213.582	579.478	168.48	185.134	160.605	438.011	145.424	235.349	183.042	135.421	99.341	147.665	207.548	167.04	348.649	175.894	150.159	101.572	376.438	319.256	326.679	128.078	84.3996	140.654	117.37	71.4167	218.633	171.608	95.0894	146.115	213.53	192.328	102.651
miR1122|tccctctgtccgaaaatactt	254.606	290.235	265.215	170.805	272.243	305.801	456.495	164.325	281.532	211.59	308.468	195.353	205.855	95.5013	95.227	293.955	226.448	584.077	385.097	439.693	571.041	542.299	500.905	729.583	818.304	609.393	353.213	504.522	712.881	432.339	450.074	413.869	331.386	128.301	853.258	521.451	321.41	182.968	206.779	74.4639	222.386	202.347	287.675	194.489	195.183	177.879	240.221	159.168	122.392
miR1130_5205|cctccgtcccacaatataaga	292.326	253.183	638.173	499.277	362.991	548.873	410.384	475.369	689.011	402.703	564.554	669.781	155.442	196.62	180.737	128.271	259.901	275.942	1275.63	161.992	196.295	458.869	403.956	588.374	366.083	325.009	375.288	479.911	541.428	442.165	304.275	413.869	305.497	336.79	445.451	388.428	468.942	251.582	548.597	645.353	240.918	178.542	356.718	314.615	240.226	552.697	273.585	278.544	88.1748
miR1130_5205|cctccgtcccataatataaga	160.308	92.628	273.503	433.583	103.712	282.278	202.887	217.144	311.166	122.859	221.166	413.032	117.631	160.105	134.095	80.1695	185.276	220.754	72.2056	185.134	71.3801	208.577	258.532	23.5349	290.713	257.299	176.606	196.887	342.905	225.995	291.597	341.442	274.429	310.061	313.698	361.823	173.877	123.504	329.158	438.509	86.4833	83.3194	149.591	160.167	120.113	362.112	106.765	152.536	72.3823
miR1439_5175_5181|attttggaacagagggagtag	231.032	321.111	198.911	236.5	233.351	305.801	368.885	322.781	377.845	409.528	448.151	357.217	151.24	92.6925	137.982	165.684	272.767	340.328	673.919	694.252	624.576	438.011	630.171	823.723	570.659	446.888	309.061	590.66	487.285	432.339	393.022	367.309	300.319	224.527	633.67	484.205	337.217	228.71	232.099	322.677	240.918	190.444	247.401	286.013	320.301	381.17	433.732	344.864	84.2267
miR1439_5175_5205|aagtattttcggacggaggg	693.095	778.076	895.099	473	596.342	823.31	737.769	569.269	689.011	798.58	733.338	574.895	296.179	272.46	281.794	363.435	355.112	666.86	1299.7	1203.37	1570.36	917.737	969.493	1859.26	958.277	826.066	982.372	1021.35	1118.95	943.285	437.395	486.296	434.945	294.023	846.984	579.982	758.737	544.331	400.898	488.152	623.915	737.972	811.245	606.348	585.55	705.165	907.502	696.36	164.505
miR1439_5175_5205|aagtattttcggacggaggga	3927.54	5434.18	4409.19	3205.89	4543.86	3991.09	4920	4202.03	4400.78	3740.36	4423.31	3801.01	2192.99	1679.7	1706.31	2811.28	2593.86	5486.65	9844.04	8446.73	9261.57	7237.61	7255.04	12191.1	9313.59	8504.41	6468.21	6583.4	7706.33	6760.21	4443.68	4397.36	3966.28	2042.13	7378.18	4783.52	4610.38	3174.5	2569.97	2937.19	3762.02	4237.39	4821.44	3626.65	3653.43	4129.34	4470.78	3952.67	1256.82
miR1439_5175_5205|aagtattttcggacggagggagt	254.606	302.585	439.262	446.722	388.918	329.324	285.886	340.388	437.115	259.368	302.648	323.728	58.8157	84.2659	79.6797	82.8418	136.384	179.362	361.028	277.701	249.83	375.438	242.373	400.094	269.179	257.299	253.872	283.025	424.119	343.906	190.172	113.814	181.227	106.918	181.945	223.479	326.679	224.136	248.979	380.593	216.208	130.931	247.401	234.531	125.118	304.936	293.603	285.176	51.3256
miR1439_5175_5205|acaagtattttcggacggagg	4620.64	5119.24	7086.2	5045.33	4751.29	6853.07	7861.85	5780.72	5749.17	4736.88	6407.98	5369.41	3894.44	2792.01	2810.17	5325.93	5864.49	9349.83	12491.6	13075.1	15810.7	18208.7	16465.2	15980.2	16043.1	12363.9	10728.8	11887	17641.5	10896.9	14472.1	11096.9	9983.02	5164.12	20302.5	12472.3	7329.19	3938.39	4713.72	4029.32	4490.95	4308.81	5834.06	4822.19	3783.56	6352.84	4397.38	4947.47	2740
miR1439_5175_5205|acaagtattttcggacggaggg	396.055	463.14	422.686	302.194	408.364	493.986	548.716	504.713	563.063	320.797	494.712	413.032	237.364	213.474	194.341	379.469	367.978	952	914.605	971.952	945.787	1126.31	1034.13	941.398	1130.55	663.561	651.236	566.049	1046.76	776.245	938.181	688.057	590.282	272.64	1116.76	702.363	611.205	343.066	329.158	314.403	352.111	392.792	466.034	326.055	335.315	527.285	440.405	424.448	209.251
miR1439_5175_5205|acaagtattttcggacggagggag	471.494	821.302	696.188	578.111	596.342	752.74	733.158	657.3	651.968	491.434	675.137	580.477	170.146	269.651	227.379	326.023	360.258	708.251	336.96	323.984	321.211	396.296	307.006	423.629	430.686	270.841	309.061	689.104	505.333	599.379	393.022	325.922	264.074	283.332	520.739	441.637	858.849	361.363	362.918	595.711	364.465	297.569	500.555	457.621	470.442	838.574	520.479	517.296	156.609
miR1439_5175_5205|actactccctccgttcctaaa	169.738	92.628	306.654	249.639	226.869	282.278	308.941	252.356	422.297	252.542	256.086	323.728	67.218	120.781	64.1325	96.2034	141.53	156.367	577.645	578.543	767.336	792.591	630.171	894.328	549.125	325.009	529.819	516.828	613.619	491.294	297.936	336.268	383.166	256.602	313.698	319.256	263.45	160.097	219.439	330.95	210.031	95.2222	172.605	257.412	140.132	254.113	146.802	205.592	51.3256
miR1439_5175_5205|agtattttcggacggagggag	2645.08	3186.4	3630.13	2667.19	2968.74	3638.25	3426.02	3444.96	3941.44	3078.29	3596.85	3823.33	1243.53	1390.39	1385.65	1341.5	1909.37	2828.41	8159.24	6317.69	8137.34	6591.02	7174.25	8613.79	5728.13	5376.2	4889.79	6165.02	6803.95	5679.36	2858.92	3078.15	2909.99	1945.9	3940.05	3442.64	3535.51	2547.83	2363.19	2970.28	2415.35	2606.71	3078.13	2802.93	2437.29	3671.94	3516.57	2792.07	938.338
miR1439_5175_5205|atttgggaacggagggagtag	259.321	296.41	397.822	459.861	324.099	329.324	359.662	322.781	459.341	402.703	395.77	429.776	136.537	129.208	182.68	130.944	141.53	216.155	553.577	763.677	588.886	813.449	662.487	847.258	538.358	758.355	662.274	873.685	839.214	697.638	380.344	403.522	403.877	261.948	470.547	420.354	284.527	301.898	270.079	421.962	315.046	285.667	287.675	383.258	290.273	425.64	353.659	344.864	64.4861
miR1439_5175_5205|caagtattttcggacggaggg	2272.6	2957.92	2519.54	1510.97	2132.57	2446.41	3283.07	2482.48	2681.96	1624.46	2846.05	2294	1527.11	1030.85	975.591	2159.23	1953.11	3872.39	3754.69	4003.52	3908.06	4150.68	3603.28	4589.32	5448.18	3764.69	2847.78	3224.02	4042.66	3134.46	2396.17	2405.61	2122.94	1320.43	3858.48	2926.51	2987.53	1509.49	1392.59	1547.19	1513.46	2142.5	2894.01	1801.88	2006.89	2636.43	2135.3	2241.62	1055.47
miR1439_5175_5205|caagtattttcggacggagggagt	334.76	419.914	588.445	499.277	440.774	556.714	553.327	463.631	674.194	450.481	628.576	781.411	119.732	255.606	211.831	227.147	365.405	427.71	120.343	300.842	214.14	479.726	420.114	211.815	559.892	338.552	320.099	701.409	640.69	707.464	374.005	403.522	321.031	299.369	319.972	446.958	711.316	228.71	367.138	653.627	265.627	249.958	408.499	411.859	265.249	476.463	567.188	411.184	156.609
miR1439_5175_5205|cattttgatgacaagtattttcgg	273.466	432.264	381.246	236.5	414.846	360.688	521.049	422.55	370.436	382.226	355.029	301.402	138.637	216.282	169.076	395.503	406.577	611.671	168.48	92.5669	267.676	354.58	145.424	423.629	721.4	284.383	309.061	332.246	460.214	628.857	627.567	346.615	383.166	245.91	602.3	622.549	621.743	160.097	261.639	314.403	234.74	202.347	218.633	274.573	260.245	285.878	353.659	265.28	209.251
miR1439_5175_5205|ccgaaaatacttgtcatcaaaa	108.444	135.854	174.047	223.361	142.603	125.457	221.331	117.375	155.583	184.288	203.705	128.375	117.631	87.0747	85.51	176.373	205.862	271.343	240.685	185.134	285.521	333.723	274.69	235.349	430.686	216.673	209.72	381.468	315.833	324.254	481.769	341.442	295.141	128.301	439.177	372.465	263.45	82.3358	151.919	157.201	80.3059	59.5139	103.563	45.7621	160.151	152.468	133.456	152.536	111.864
miR1439_5175_5205|ctactccctccgttcctaaat	697.81	629.871	895.099	709.499	933.404	721.376	710.103	622.088	666.785	771.278	803.18	781.411	273.073	258.415	272.077	275.249	319.086	469.101	2214.31	2314.17	2052.18	1835.47	2294.47	2800.66	1755.05	1841.72	1611.53	1525.87	1633.31	1336.32	678.28	610.456	631.705	438.362	890.902	760.893	590.129	530.608	666.757	719.817	784.527	666.556	696.174	623.509	560.527	768.693	827.428	782.576	139.5
miR1439_5175_5205|gacaagtattttcggacggaggga	188.597	129.679	356.382	197.083	194.459	352.847	359.662	305.175	348.21	156.986	232.806	396.287	109.229	134.825	128.265	192.407	259.901	326.531	288.823	138.85	196.295	83.4307	226.215	117.675	204.576	162.505	110.379	233.803	279.738	196.518	481.769	320.748	258.896	256.602	501.917	292.651	316.141	96.0584	164.579	339.224	179.144	107.125	149.591	223.09	135.127	196.938	186.839	245.384	114.496
miR1439_5175_5205|tccgttcctaaatataagtct	268.751	160.555	82.8796	170.805	110.194	313.642	119.887	181.931	229.67	163.811	110.583	161.864	44.1118	67.4127	48.5852	66.8079	72.0517	133.372	697.988	671.11	678.111	625.73	824.069	776.653	1076.72	920.86	651.236	455.301	315.833	471.642	139.459	248.321	144.982	149.685	244.684	175.591	136.994	77.7616	151.919	82.7376	129.725	107.125	86.3026	108.685	120.113	235.055	146.802	99.4801	52.6417
miR1439_5175_5205|ttgatgacaagtattttcgga	419.629	370.512	588.445	735.777	414.846	658.648	474.939	498.844	451.932	573.34	488.892	513.499	252.067	323.019	244.869	408.865	416.87	547.285	553.577	578.543	785.181	1001.17	1195.71	800.188	882.907	798.982	651.236	652.187	1082.86	805.723	1255.13	703.577	828.466	416.979	1311.26	1037.58	542.708	224.136	476.858	455.057	345.933	321.375	264.661	434.74	285.268	463.757	246.894	470.872	232.939
miR1439_5175_5205|tttaggaacggagggagtaga	1937.84	2099.57	2121.72	1458.42	2041.82	2219.02	2821.97	2277.08	2104.08	2143.2	2357.16	2020.51	1159.51	969.058	923.119	1370.9	1479.63	2469.68	4212	4975.47	5710.41	4651.26	5219.11	5460.11	5340.51	4170.95	3521.09	3420.91	4701.4	3822.27	2275.72	2581.51	2159.19	1432.7	3927.5	3075.5	2313.1	1500.34	1375.71	1431.36	1667.89	1856.83	2186.33	1853.37	1851.74	2369.61	2008.51	1810.54	708.031
miR1439_5175_5205|tttgatgacaagtattttcgg	594.082	605.17	886.811	827.749	732.463	925.243	903.767	845.1	733.464	750.802	715.878	826.063	499.934	443.8	402.285	622.65	810.581	1103.77	1516.32	1735.63	1891.57	1981.48	2019.78	1529.77	2110.36	1462.54	1136.9	1464.35	2328.14	1454.23	2573.66	1412.33	1537.84	513.204	2371.56	1617.56	990.574	333.917	654.097	637.08	469.481	583.236	592.611	509.104	500.47	660.695	340.313	590.248	432.978
miR1439_5175_5205|tttgatgacaagtattttcggacg	113.158	247.008	265.215	144.528	233.351	266.596	359.662	240.619	170.401	197.939	244.446	340.472	98.7264	112.355	83.5665	232.492	200.715	538.087	144.411	161.992	214.14	271.15	145.424	23.5349	333.782	135.421	110.379	233.803	198.524	324.254	297.936	186.241	88.0245	133.647	426.629	324.577	379.369	91.4842	139.259	140.654	154.434	178.542	184.112	194.489	165.155	215.996	206.857	126.008	122.392
miR1439_5175_5205|tttgggaacggagggagtaga	499.783	685.448	779.068	407.305	440.774	666.489	696.27	592.744	666.785	450.481	541.274	552.569	260.47	230.327	239.039	358.091	385.991	547.285	601.714	555.401	874.407	1188.89	1211.87	1741.59	1701.21	1002.11	982.372	1550.48	1606.24	1375.62	652.924	926.031	807.754	539.934	1035.2	723.647	511.094	388.808	320.718	421.962	450.949	523.722	500.555	383.258	405.381	609.872	653.935	517.296	161.873
miR1439_5175_5205|ttttgatgacaagtattttcggac	315.901	475.491	406.11	262.778	324.099	454.781	525.661	346.256	437.115	402.703	349.209	446.521	153.341	264.033	136.039	307.317	306.22	574.879	240.685	300.842	339.056	417.153	242.373	188.28	656.797	473.972	209.72	529.133	631.666	697.638	570.516	351.788	305.497	208.489	577.204	404.391	595.398	192.117	265.859	314.403	185.321	83.3194	281.922	274.573	280.263	419.287	260.239	298.44	157.925
miR1439_5175|aaatgcctagaaagacaagta	235.747	290.235	99.4555	289.055	200.941	180.344	253.608	199.538	103.722	150.16	151.324	78.1411	157.542	106.737	112.718	136.288	162.116	188.56	288.823	208.275	392.591	438.011	517.063	282.419	742.934	352.094	397.364	221.498	469.238	451.991	291.597	269.015	295.141	85.5341	414.081	282.009	273.988	86.91	177.239	33.095	129.725	202.347	161.098	194.489	130.122	184.232	113.438	212.224	90.8069
miR1439_5175|agtaatttgaaacggagggag	377.195	30.876	182.335	381.027	77.7837	31.3642	32.2774	140.85	37.0436	27.3019	23.2806	61.3966	8.40225	8.42659	1.94341	8.01695	5.14655	4.59903	216.617	161.992	321.211	563.157	468.588	517.769	839.838	717.729	1070.68	381.468	577.524	510.946	82.4078	315.575	160.515	101.572	69.0135	37.2465	21.076	132.652	160.359	148.928	49.419	59.5139	63.2886	68.6432	30.0282	50.8227	20.0184	39.792	11.8444
miR1439_5175|ccgttccgaattacttgtcgc	683.666	494.016	571.869	998.555	544.486	666.489	580.993	399.075	651.968	593.816	675.137	502.336	210.056	241.562	223.492	232.492	241.888	298.937	673.919	717.393	571.041	730.018	646.329	870.793	527.591	622.935	507.743	652.187	360.952	432.339	234.545	419.042	264.074	261.948	476.821	324.577	410.983	471.144	611.897	570.89	698.044	940.319	494.802	652.11	655.616	628.931	593.88	968.272	122.392
miR1439_5175|tccctccgtttcaaattactc	268.751	24.7008	82.8796	157.667	45.3738	7.84105	9.22211	46.95	7.40872	54.6038	34.9209	27.9075	18.9051	2.80886	1.94341	21.3785	20.5862	18.3961	48.1371	23.1417	0	292.007	323.164	282.419	312.248	622.935	706.425	319.941	270.714	245.647	19.0172	31.0402	31.0675	10.6918	6.27396	5.32093	5.26901	91.4842	67.5197	16.5475	30.8869	11.9028	17.2605	34.3216	320.301	25.4113	380.35	13.264	6.58021
miR1439_5175|tctactcccttcgttccaaaa	9656.19	12862.9	7691.22	7909.6	10144.3	9009.36	10978.9	8914.63	9305.36	9296.29	10348.2	8249.47	4562.42	3143.12	3354.32	7244.65	6453.77	14468.6	16631.4	16986	19005	13098.6	14671.7	18380.8	18777.9	15790	11126.2	12797.6	16297	12803.1	10833.5	11096.9	8103.43	4699.03	18621.1	13552.4	10632.9	6481.66	5173.69	6668.65	7289.31	9105.63	10362.1	7693.76	8052.57	10698.2	9462.04	9530.19	3379.6
miR1439_5181_5203|acacttattttggatcggagg	768.534	728.674	712.764	827.749	862.102	705.694	972.933	768.806	911.273	894.137	628.576	647.455	342.392	233.136	248.756	256.543	316.513	418.512	1323.77	902.527	999.322	876.022	840.228	1176.75	333.782	758.355	607.084	602.966	649.714	560.075	367.666	434.562	362.454	197.797	533.286	377.786	632.281	576.35	607.677	587.437	963.671	999.833	678.914	789.397	715.673	781.399	1027.61	915.216	139.5
miR1439_5181|ttttggaacagagggagtaga	348.905	506.367	430.974	354.75	408.364	525.35	640.937	399.075	385.254	402.703	593.655	496.754	306.682	185.385	196.284	352.746	419.444	745.043	361.028	277.701	356.901	396.296	436.272	258.884	721.4	487.514	264.909	430.69	658.738	619.031	665.602	538.029	450.478	272.64	915.998	617.228	663.895	333.917	248.979	355.772	438.594	249.958	420.006	326.055	470.442	571.755	607.225	384.656	182.93
miR1439_5203_5205|attttggaacggagggagtag	320.616	284.059	389.534	315.333	337.063	376.37	373.496	357.994	400.071	361.75	436.511	424.195	117.631	115.163	122.435	130.944	164.69	266.744	1853.28	1527.35	1124.24	1251.46	1373.45	1859.26	732.167	1123.99	827.842	824.463	821.166	786.071	399.361	362.135	305.497	181.76	570.93	457.6	347.755	256.156	303.838	306.129	345.933	499.917	408.499	303.174	330.31	387.523	533.824	397.92	78.9625
miR1439_5203_5205|ttttggaacggagggagtaga	438.489	580.469	472.414	367.889	421.328	548.873	663.992	492.975	474.158	470.958	570.374	496.754	186.95	185.385	149.642	251.198	231.595	469.101	673.919	925.669	838.717	500.584	614.012	1153.21	829.071	961.486	573.97	553.744	857.261	609.205	386.683	346.615	346.92	283.332	777.971	468.242	505.825	411.679	324.938	372.319	420.062	476.111	512.062	388.978	360.339	647.989	547.17	470.872	126.34
miR1439|agctttttcggacggagggag	273.466	259.359	422.686	197.083	252.797	384.211	119.887	340.388	481.567	143.335	186.245	301.402	25.2067	47.7507	81.6231	10.6893	43.7457	68.9855	240.685	208.275	231.985	208.577	64.6329	423.629	75.3701	148.963	132.455	86.1379	90.238	117.911	63.3906	56.907	31.0675	32.0753	31.3698	47.8884	305.603	274.453	198.339	835.65	228.563	261.861	218.633	337.496	115.108	362.112	293.603	198.96	22.3727
miR1439|agtcatctattttggaacgga	419.629	302.585	174.047	157.667	272.243	376.37	419.606	393.206	318.575	273.019	337.568	329.309	180.648	196.62	99.1138	213.785	252.181	289.739	938.673	1203.37	1106.39	792.591	888.702	706.048	1851.95	1056.28	860.956	750.631	1001.64	805.723	266.241	620.803	636.883	400.941	677.588	601.265	310.872	137.226	291.179	182.023	222.386	380.889	322.196	348.936	280.263	368.465	253.567	324.968	151.345
miR1439|catctattttggaacggaggg	716.67	642.221	837.084	880.305	693.571	995.813	774.658	815.756	800.142	696.198	919.583	999.09	392.805	398.858	310.945	342.057	550.681	616.27	818.331	578.543	820.872	1585.18	1728.93	1365.03	2131.9	1313.58	1512.19	1452.04	1976.21	1454.23	1166.39	1381.29	1020.05	946.22	1374	1170.61	769.275	407.105	717.396	918.388	623.915	595.139	621.379	680.712	500.47	794.105	580.534	596.88	250.048
miR1439|cccgaggtccaactttgaccataa	419.629	166.73	248.639	315.333	200.941	156.821	179.831	228.881	177.809	156.986	98.9425	212.097	25.2067	25.2798	25.2643	29.3955	36.0258	22.9952	336.96	138.85	196.295	208.577	226.215	470.699	258.412	243.757	121.417	295.33	153.405	284.951	19.0172	77.6004	72.4908	21.3835	94.1094	74.493	105.38	77.7616	223.659	157.201	166.789	178.542	161.098	120.126	110.103	133.41	160.147	139.272	14.4765
miR1439|cctccgttccaaaatagatga	325.331	284.059	331.518	354.75	272.243	525.35	521.049	440.156	533.428	361.75	448.151	485.591	291.978	255.606	204.058	312.661	324.233	561.082	794.262	1110.8	1195.62	1376.61	1389.61	964.933	2121.13	1259.41	1147.94	1316.68	1227.24	1179.11	1045.95	1381.29	906.135	689.618	1499.48	1106.75	605.936	233.285	426.218	239.939	339.756	238.056	356.718	383.258	310.292	470.11	300.276	378.024	165.821
miR1439|ctccgttccaaaatagatgac	7991.81	6446.91	6398.3	8290.63	7713.55	6076.81	4680.22	6291.3	6793.8	8211.04	5779.4	7283.87	1006.17	1842.61	1496.42	603.944	1183.71	1043.98	16607.3	10714.6	10136	10262	16271.3	35302.4	6535.67	21613.1	12958.5	10914.9	8301.9	7408.72	1432.63	2193.5	2511.29	2133.01	2039.04	2027.28	3187.75	7538.3	4810.78	8381.32	7721.72	13759.6	5471.59	5279.81	7411.97	6714.95	9155.09	7262.04	472.459
miR1439|cttcgttccaaaatagatgac	169.738	222.307	240.351	262.778	187.977	203.867	41.4995	93.9	148.174	286.67	98.9425	83.7226	25.2067	58.9861	46.6418	42.7571	23.1595	50.5894	409.165	277.701	124.915	208.577	242.373	1059.07	193.809	731.271	253.872	233.803	234.619	255.473	50.7125	51.7336	93.2024	74.8423	87.8354	42.5675	100.111	260.73	75.9596	289.582	172.967	404.694	178.359	137.286	120.113	114.351	220.203	165.8	10.5283
miR1439|ggtcatctattttggaacgga	363.05	327.286	165.759	210.222	304.653	211.708	295.108	346.256	222.262	225.241	279.367	301.402	117.631	151.679	103.001	227.147	275.34	275.942	697.988	833.102	910.097	1022.03	872.544	564.839	1970.39	975.028	551.895	824.463	830.19	874.504	513.464	662.19	590.282	449.054	828.163	824.744	368.831	205.839	248.979	198.57	210.031	238.056	235.894	286.013	235.221	254.113	173.493	285.176	126.34
miR1439|gtcatctattttggaacagag	320.616	623.695	381.246	289.055	278.725	470.463	373.496	305.175	444.523	245.717	512.173	379.543	182.749	185.385	112.718	66.8079	144.103	78.1836	505.439	370.268	660.266	479.726	662.487	823.723	721.4	704.187	618.122	849.074	676.785	658.334	164.816	315.575	264.074	187.106	232.136	250.084	779.813	260.73	354.478	148.928	382.997	333.278	494.802	314.615	370.348	311.289	253.567	437.712	97.3871
miR1439|tcaaagttggacctcgggaag	1348.47	345.811	372.958	748.916	525.04	329.324	382.718	434.288	222.262	273.019	116.403	178.608	16.8045	58.9861	38.8682	34.7401	30.8793	36.7923	3249.25	1828.2	2765.98	2148.34	2827.69	3930.34	2573.35	1408.37	960.297	1169.01	1570.14	982.589	215.528	522.509	398.699	155.03	382.711	276.688	142.263	210.414	561.257	99.2851	481.835	535.625	299.182	314.615	240.226	222.349	180.166	583.616	31.585
miR1439|tccgtaaactaatataagagc	410.199	216.132	140.895	210.222	149.085	250.913	165.998	176.063	214.853	218.415	244.446	240.005	113.43	140.443	116.604	181.718	182.702	257.546	385.097	347.126	481.816	584.015	403.956	188.28	764.468	433.346	375.288	344.552	397.047	363.558	335.97	465.602	295.141	160.376	382.711	335.219	189.684	118.929	236.319	148.928	135.902	107.125	143.838	223.09	200.188	254.113	146.802	165.8	89.4909
miR1439|tcttatattagtttacggagg	344.19	284.059	190.623	249.639	226.869	392.052	336.607	176.063	266.714	88.7311	226.986	200.934	252.067	179.767	108.831	293.955	254.754	340.328	216.617	485.976	303.366	438.011	484.747	353.024	1109.02	284.383	309.061	369.163	604.595	560.075	633.906	625.976	466.012	272.64	890.902	516.13	410.983	118.929	248.979	91.0114	129.725	154.736	184.112	200.209	200.188	266.819	120.111	132.64	138.184
miR1439|ttccgttccaaaatagatgac	89.5838	179.081	190.623	157.667	110.194	188.185	64.5548	105.638	111.131	150.16	116.403	117.212	33.609	44.9418	42.755	8.01695	7.71982	22.9952	240.685	161.992	178.45	166.861	355.481	1153.21	64.603	446.888	320.099	393.773	315.833	127.737	31.6953	31.0402	62.135	37.4211	69.0135	37.2465	63.2281	274.453	50.6397	206.844	203.853	440.403	155.345	114.405	125.118	107.998	100.092	139.272	6.58021
miR156|ctgacagaagagagtgagcac	344.19	351.987	430.974	630.666	285.207	572.396	235.164	340.388	563.063	320.797	308.468	474.428	111.33	188.194	200.171	80.1695	110.651	110.377	192.548	185.134	124.915	146.004	177.74	164.745	107.672	203.131	209.72	369.163	333.881	186.692	196.511	191.414	222.65	283.332	213.315	101.098	200.222	306.472	223.659	388.867	290.337	202.347	218.633	274.573	225.212	400.229	266.912	318.336	55.2738
miR156|gctcaccctctctctgtcagc	3814.38	3600.14	3679.85	5439.5	3707.69	4257.69	1830.59	3221.94	4326.7	2825.75	2857.69	2896.8	630.169	999.955	888.137	318.006	864.62	593.275	1612.59	1758.77	1356.22	1731.19	1228.02	1718.05	1582.77	1638.59	1810.21	2768.72	1443.81	2554.73	735.331	822.564	911.313	1315.09	708.957	819.424	1917.92	2831.44	2523.55	3019.92	2983.67	4570.67	2617.85	3283.43	2432.29	3455.94	3209.62	3097.15	350.067
miR156|gctcactcctctttctgtcagc	52448.9	59084.3	36790.2	49231.4	41212.4	62430.4	48365.4	51304.6	69116	59620.5	67665	50328.5	9061.83	21358.6	19210.6	8735.81	15475.7	11557.4	3610.28	8377.3	5478.43	3545.8	3425.54	4259.83	5146.7	9425.27	6170.18	22260.5	10792.5	22245.8	9331.1	15975.3	14933.1	22687.9	11826.4	15962.8	23573.5	28309.8	32970.7	42982.2	34148.5	61763.5	32075.8	48439.2	49997	58033.2	60956.1	66087.9	6272.26
miR156|gctcactcctctttctgtcagcc	2989.27	3334.61	2478.1	3008.8	2761.32	4163.6	3034.08	3051.75	4200.75	3528.77	3742.35	3348.91	560.85	1542.07	1131.06	513.085	1139.96	855.42	192.548	370.268	249.83	250.292	387.797	6425.04	366.083	812.524	463.592	1858.12	1091.88	1975	836.756	1412.33	988.981	1726.72	991.285	1223.81	1712.43	1710.75	2325.21	2713.79	2069.42	3475.61	2094.28	3083.22	2837.67	3875.23	3569.95	3435.38	426.398
miR156|gtgctcactctcttctgtcac	61.2942	80.2776	256.927	236.5	123.157	297.96	78.388	129.113	148.174	129.684	75.6619	111.63	107.129	101.119	136.039	56.1187	72.0517	55.1884	577.645	23.1417	107.07	41.7153	96.9493	188.28	21.5343	13.5421	209.72	184.581	243.643	98.2589	76.0688	134.507	217.472	251.256	345.068	138.344	105.38	123.504	67.5197	148.928	92.6607	59.5139	115.07	108.685	35.0329	76.234	53.3824	92.848	32.9011
miR156|tgacagaagagagtgagcac	2993.98	1926.66	4218.57	9000.13	3027.08	4837.93	2503.8	2905.03	8690.43	2641.46	3748.17	5285.69	1438.89	2171.25	2499.22	1691.58	3322.1	1867.21	553.577	971.952	1391.91	1564.33	1712.77	2541.77	1302.83	1015.65	2792.59	3716.24	3744.88	2446.65	4494.4	4174.9	4075.02	6056.88	4278.84	3575.67	2392.13	2264.23	4620.88	3880.39	2044.71	964.125	2220.85	2780.05	865.814	4650.28	1614.82	2646.17	985.716
miR156|tgctcactcctctttctgtcagc	985.421	1000.38	671.324	1037.97	959.332	1231.04	816.157	950.738	1244.67	1078.42	1123.29	926.531	203.755	522.448	429.493	331.367	440.03	450.705	746.125	647.968	731.646	500.584	517.063	517.769	269.179	595.851	717.463	812.158	532.404	1188.93	545.159	843.258	517.791	1005.03	696.409	760.893	400.445	484.866	692.077	637.08	555.964	845.097	638.639	772.236	850.8	908.456	880.81	1160.6	150.029
miR156|ttgacagaagagagtgagcac	5511.76	3408.71	6033.63	13664.4	5010.57	7464.68	5275.05	5223.19	13350.5	5364.82	6582.58	9092.28	2272.81	3862.19	4096.7	2674.99	6003.45	3467.67	1251.56	2406.74	3711.77	3441.52	3199.33	5295.36	1755.05	2017.77	4613.84	6165.02	7228.07	4569.04	8006.24	7108.2	6156.54	10905.6	7077.03	7614.25	3593.46	3041.85	7351.2	6660.38	3249.3	2059.18	3544.16	4667.74	1916.8	7642.46	2822.6	5265.81	1659.53
miR159_1439_5175|ttccaaattactcgtcgtggt	627.086	296.41	314.942	959.138	544.486	431.258	276.663	410.813	340.801	389.052	291.007	446.521	63.0169	84.2659	85.51	42.7571	69.4784	68.9855	385.097	254.559	428.281	563.157	387.797	706.048	269.179	325.009	496.705	356.857	252.667	294.777	120.442	165.547	98.3803	138.993	156.849	117.061	231.836	242.433	455.758	397.141	364.465	333.278	218.633	371.817	295.278	362.112	360.332	338.232	40.7973
miR159_1439_5175|tttggaacgaagggagtaga	1258.89	1630.25	1251.48	1037.97	1063.04	987.972	1530.87	1132.67	1281.71	1160.33	1292.07	1099.56	651.174	359.534	435.323	825.746	867.193	1683.25	2166.17	2221.61	2551.84	2252.63	2213.68	2730.05	2993.27	2112.56	1523.23	2190.36	2671.05	2201	1648.16	1546.83	1247.88	748.423	2911.12	1670.77	1201.33	937.713	738.496	893.566	963.671	1380.72	1467.14	1035.37	1061	1194.33	1114.36	1240.18	479.039
miR159|cttggattgaagggagctct	49176.8	29801.5	28386.3	38799.1	42035.6	37856.6	29639.9	30276.9	36547.2	29069.7	26202.3	31903.9	6898.25	7039.01	7194.5	9377.16	11075.4	21808.6	46500.4	44524.7	39473.2	33434.8	37083.1	48105.4	67477.8	56863.1	52441	37260.8	69555.5	51969.1	22009.2	26456.6	33661.6	17919.4	42662.9	36682.5	24469.3	20693.7	12609.3	21503.5	26006.8	24888.7	32996.4	23853.5	33856.8	22546.2	32736.8	26780	4573.25
miR159|ttggattgaagggagctctg	28577.2	27022.7	16161.5	24674.8	24702.8	17822.7	18149.1	18750.7	17966.2	21602.6	19043.5	12932.4	6915.05	6106.47	6652.29	9906.28	9137.7	14459.4	25488.6	32560.4	22377.7	20211.1	13960.7	23935	11973.1	13203.5	10651.6	13486.7	12660.4	11584.7	9140.93	7242.7	8300.19	4977.01	14342.3	11530.5	14210.5	16151.5	11524.8	18673.9	19458.7	27876.3	18589.6	19477.5	17871.8	18474	19678.1	25168.5	3823.1
miR160|tgcctggctccctgaatgcca	1909.55	2797.37	4417.48	1313.89	2586.31	3277.56	2443.86	2869.82	3252.43	1931.61	2985.73	3237.28	680.582	831.423	892.024	660.062	1441.03	1379.71	4789.64	4790.34	5978.09	5694.14	5477.64	5671.92	4339.17	3954.28	4315.82	4146.93	3943.4	3242.54	2510.27	2183.16	1517.13	1828.29	2754.27	2421.02	2381.59	1953.19	2223.93	2564.87	2112.66	2690.03	3239.23	2145.1	2262.13	2992.19	2415.56	2029.39	477.723
miR160|tgcctggctccctgtatgcc	938.272	1235.04	1989.11	617.527	1108.42	1748.55	1272.65	1244.18	1452.11	1037.47	1257.15	1378.63	312.984	294.931	433.38	176.373	385.991	372.522	3465.87	2823.29	3247.8	2356.92	2456.05	3506.71	1195.15	1882.35	1909.56	2055.01	1913.05	1385.45	475.43	486.296	559.215	336.79	796.793	595.944	953.691	1225.89	970.595	1207.97	1056.33	1940.15	1300.29	829.439	1126.06	1289.63	1327.89	928.48	142.133
miR160|tgcctggctccctgtatgcca	11476.2	19118.4	30856.1	9092.1	15621.6	24252.4	17314.5	16808.1	23863.5	13883	19078.4	23018.1	5215.7	4890.23	7344.14	4436.05	8044.05	9685.56	36656.4	33300.9	37653	32788.3	29618	31889.9	20371.5	24213.2	24360.6	26112.1	32124.7	19936.7	13121.9	10362.2	10091.8	6436.44	15465.3	13020.3	14147.3	12899.3	13238.1	15860.8	13299.9	18401.7	20010.7	12699	14283.4	20869.1	19117.6	11300.9	2784.75
miR160|ttggcattgagggagtcatgc	1706.81	2235.42	1881.37	775.194	1400.11	1646.62	2471.53	1431.98	2029.99	1228.59	2275.68	1774.92	754.102	755.584	777.363	1239.96	1742.11	2166.14	3128.91	2545.59	3015.81	3879.53	2795.37	3530.24	4253.03	2884.46	2958.16	2448.78	2653	2584.21	1977.79	2296.97	1941.72	2854.7	3689.09	3634.2	3056.03	1317.37	1489.65	860.471	1161.35	1142.67	2169.07	1584.51	1521.43	2248.9	1588.13	1837.06	600.115
miR167|agatcatgctgcagcttcatt	2456.48	3853.33	3845.61	2181.05	2067.75	4610.54	3633.51	3280.63	5149.06	3228.45	5534.96	4788.94	1714.06	1884.75	2423.43	2290.18	3265.48	4516.25	3706.56	3887.81	4800.31	5026.7	3587.13	3106.61	3057.87	2762.58	3267.22	3211.71	3618.55	3360.45	2757.49	3083.32	2956.59	2031.43	4153.36	3203.2	5326.97	2195.62	3034.16	3474.98	2396.82	2463.88	3164.43	3415	3092.91	4161.11	3643.35	2937.98	1651.63
miR167|aggtcatgctggagtttcatc	9538.31	5162.47	3729.58	10235.2	5535.61	4100.87	4200.67	4583.49	3645.09	4163.54	2869.33	2874.48	327.688	429.756	458.644	534.464	589.28	878.415	4669.3	2892.71	4621.86	6424.16	6075.49	6095.55	11424	11090.9	11976.1	3900.82	6054.97	4775.38	1610.12	1800.33	2304.17	1154.71	3638.9	2192.22	4483.93	5388.42	5068.19	4327.18	5077.8	5177.71	4251.84	4856.51	2722.56	3195.48	3403.13	4675.56	310.586
miR167|gatcatgactgacagcctcatt	37.7195	30.876	99.4555	275.916	175.013	39.2052	46.1106	82.1625	29.6349	95.5566	52.3813	117.212	2.10056	98.3102	1.94341	37.4124	2.57327	9.19807	842.399	161.992	624.576	292.007	177.74	164.745	667.564	622.935	165.568	61.5271	252.667	98.2589	6.33906	5.17336	10.3558	5.34588	6.27396	74.493	21.076	22.871	67.5197	99.2851	123.548	214.25	40.2746	34.3216	35.0329	25.4113	140.129	72.952	2.63208
miR167|tcatgctggagtttcatctgc	2140.58	1834.04	1715.61	2115.36	1562.16	2368	2300.92	2147.96	1770.69	1460.65	2316.42	1250.26	630.169	842.659	831.779	713.509	905.792	873.816	1829.21	2152.18	2444.77	2294.34	2456.05	1365.03	3316.29	1787.55	1942.67	2018.09	2662.02	2829.85	1407.27	2074.52	1776.02	1149.36	2239.8	1819.76	2049.64	1180.15	1755.51	1282.43	1519.63	1594.97	1726.05	2236.62	1166.1	1619.97	1201.11	2155.4	530.365
miR167|tgaagctgccagcatgatc	169.738	111.154	132.607	144.528	71.3017	141.139	156.776	193.669	118.54	61.4293	128.043	100.467	65.1174	87.0747	48.5852	42.7571	72.0517	45.9903	986.81	1064.52	1606.05	730.018	791.753	823.723	581.427	257.299	286.985	270.719	415.095	334.08	133.12	144.854	238.184	160.376	181.945	202.195	263.45	91.4842	151.919	24.8213	105.015	59.5139	155.345	148.727	35.0329	88.9397	46.7096	66.32	35.5331
miR167|tgaagctgccagcatgatct	249.892	142.03	381.246	630.666	213.905	415.575	304.33	340.388	311.166	266.193	209.525	295.82	52.5141	89.8836	81.6231	45.4294	74.6249	32.1932	625.782	347.126	820.872	771.734	549.38	588.374	312.248	257.299	309.061	332.246	324.857	383.21	82.4078	150.027	207.117	101.572	125.479	106.419	279.257	160.097	274.299	289.582	240.918	95.2222	281.922	211.65	180.169	279.525	180.166	198.96	55.2738
miR167|tgaagctgccagcatgatcta	1744.53	1889.61	2967.09	735.777	1821.43	3316.76	4458.89	4706.74	4748.99	1747.32	2892.61	4950.8	344.492	415.712	334.266	189.735	735.956	551.884	3850.97	2846.43	5888.86	3962.96	4815.15	3106.61	3542.4	1611.51	2174.46	2251.89	2472.52	3674.88	418.378	848.431	1263.41	240.565	414.081	329.898	3625.08	988.029	3869.72	1174.87	2372.11	726.069	3204.7	2242.34	1701.6	2782.54	2308.79	762.68	694.87
miR167|tgaagctgccagcatgatctg	8708.48	4236.19	5851.3	15832.3	7052.39	5935.67	4703.28	6719.72	5934.39	7876.6	5436.02	5642.91	646.973	1426.9	1597.48	828.418	1363.84	1186.55	8833.16	5484.59	7637.67	7738.19	8369.96	9202.17	3865.41	6906.45	6898.68	6337.29	6488.12	6642.3	1908.06	3398.9	2827.14	2956.27	2842.1	2889.27	3604	4976.74	6692.89	9729.94	5664.65	3975.53	4556.78	7424.91	3323.12	5406.26	4964.57	7195.72	606.695
miR167|tgaagctgccagcatgatctga	80559.4	41503.5	51236.1	167783	57611.8	63590.9	54438.1	67056.4	66545.2	67510.8	59196.7	63383.6	7805.69	18639.6	17131.1	11175.6	19621.2	14574.3	66814.3	51791.2	67436.4	83347.2	84798.3	62555.9	54524.9	60329.9	70554.2	66289.3	66866.4	76602.6	30605	54268.5	41045.3	44675.5	39494.6	45068.3	41867.5	41245.6	78103.4	82307.4	45039.3	29221.3	43726.7	73036.4	31459.6	58325.4	48231	63932.5	10670.5
miR167|tgaagctgccagcatgatctgaa	330.045	166.73	132.607	670.083	246.315	274.437	239.775	322.781	266.714	327.623	221.166	245.586	31.5084	109.546	75.7929	82.8418	95.2111	110.377	264.754	115.709	214.14	730.018	500.905	235.349	678.331	419.804	618.122	578.355	478.262	766.419	247.223	424.215	321.031	518.55	345.068	361.823	247.643	164.672	362.918	347.498	210.031	154.736	218.633	217.37	160.151	273.172	186.839	159.168	77.6465
miR167|tgaagctgccagcatgatctgc	4068.99	5724.41	6630.37	2430.69	3986.41	6806.03	6741.37	6420.41	8282.95	4054.33	8043.44	9856.95	2636.21	2851	3226.06	4208.9	6834.62	9018.7	7774.14	9835.23	11492.2	12806.6	9872.67	5460.11	11553.2	6689.78	8168.04	8970.65	10747.4	12095.7	9147.27	8458.44	6410.26	6901.53	9950.5	12046.6	10812	2607.3	4755.92	3847.3	2705.69	2249.63	6254.06	5022.39	3928.69	6429.07	4724.35	4158.27	3147.97
miR169|cagccaaggatgacttgccgg	664.806	944.806	2784.75	1261.33	1095.45	1874.01	152.165	1696.07	1289.12	204.764	523.813	809.319	60.9163	252.798	357.587	53.4464	252.181	91.9807	361.028	717.393	303.366	542.299	339.323	588.374	419.919	203.131	286.985	86.1379	162.428	314.428	82.4078	77.6004	72.4908	128.301	75.2875	159.628	1691.35	827.932	784.916	1927.79	1266.36	571.333	1167.96	1195.54	175.165	813.163	1327.89	364.76	143.449
miR169|gcaagttgttcttggctagc	37.7195	407.563	2502.96	118.25	499.112	1223.2	92.2211	581.006	563.063	75.0802	291.007	859.552	105.028	292.122	141.869	98.8758	229.021	73.5845	2190.24	69.4252	0	20.8577	16.1582	23.5349	21.5343	27.0841	11.0379	12.3054	0	9.82589	6.33906	10.3467	15.5337	229.873	6.27396	101.098	242.374	182.968	109.719	413.688	432.416	392.792	494.802	97.2445	150.141	76.234	633.917	46.424	94.755
miR169|gctagccaagaagacccacc	9.42987	104.978	580.157	893.444	129.639	297.96	27.6663	123.244	162.992	6.82547	81.482	379.543	180.648	196.62	106.887	72.1526	195.569	50.5894	1588.52	23.1417	0	20.8577	64.6329	47.0699	86.1373	365.636	242.834	61.5271	9.0238	9.82589	25.3563	10.3467	41.4233	144.339	138.027	85.1349	94.8422	32.0195	21.0999	66.1901	92.6607	95.2222	63.2886	28.6013	15.0141	6.35284	173.493	6.632	73.6984
miR169|ggcaagtccgtccttggctac	617.656	3859.5	2038.84	643.805	1549.19	2736.53	576.382	2576.38	2437.47	921.439	1030.17	1518.17	554.548	825.806	963.93	355.418	1047.32	418.512	577.645	902.527	499.661	166.861	290.848	564.839	53.8358	162.505	154.531	233.803	243.643	127.737	139.459	20.6934	129.448	122.955	37.6438	180.912	3208.83	1244.19	1173.15	3565.99	1865.57	1511.65	1375.09	1750.4	1081.02	1721.62	740.681	669.832	259.26
miR169|ggcaagtccgtccttggctaca	141.448	1000.38	488.989	118.25	427.81	846.833	115.276	757.069	570.472	184.288	314.288	373.961	149.14	247.18	169.076	77.4972	313.939	114.976	72.2056	138.85	160.605	125.146	64.6329	47.0699	32.3015	40.6262	44.1516	36.9163	72.1904	58.9553	44.3734	10.3467	41.4233	21.3835	483.095	117.061	1085.42	397.956	261.639	1050.77	562.141	452.306	304.936	451.901	310.292	495.521	313.622	139.272	67.1182
miR169|ggcaagttgtccttggctac	80.1539	506.367	1384.09	197.083	434.292	470.463	46.1106	686.644	414.889	102.382	209.525	318.146	8.40225	33.7064	42.755	312.661	18.0129	312.734	96.2742	185.134	35.6901	20.8577	48.4747	164.745	10.7672	1584.42	33.1137	24.6108	18.0476	19.6518	424.717	310.402	5.17791	5.34588	6.27396	5.32093	437.328	343.066	139.259	430.236	722.753	333.278	667.407	223.09	155.146	158.821	940.866	72.952	23.6888
miR169|ggcaagttgtccttggctaca	66.0091	191.431	919.963	91.9721	252.797	407.734	46.1106	399.075	237.079	27.3019	122.223	145.119	2.10056	25.2798	13.6039	181.718	5.14655	4.59903	24.0685	46.2834	17.845	20.8577	32.3164	23.5349	21.5343	920.86	353.213	49.2217	9.0238	29.4777	12.6781	5.17336	10.3558	21.3835	200.767	21.2837	289.796	132.652	88.6196	264.76	586.851	142.833	540.83	154.447	80.0753	69.8812	840.774	26.528	27.6369
miR169|ggcaagttgtctttggctac	103.729	500.191	886.811	157.667	505.594	517.509	73.7769	557.531	459.341	122.859	157.144	440.939	16.8045	92.6925	48.5852	8.01695	69.4784	36.7923	48.1371	23.1417	17.845	20.8577	16.1582	94.1398	21.5343	40.6262	22.0758	221.498	9.0238	9.82589	6.33906	341.442	82.8466	5.34588	6.27396	95.7768	400.445	352.214	189.899	603.985	660.979	309.472	523.569	297.454	150.141	235.055	627.244	86.216	27.6369
miR169|ggcaagttgtctttggctaca	70.724	216.132	886.811	26.2778	311.135	305.801	23.0553	322.781	348.21	54.6038	157.144	273.494	27.3073	53.3684	25.2643	18.7062	56.612	50.5894	264.754	46.2834	17.845	20.8577	48.4747	47.0699	32.3015	94.7944	11.0379	61.5271	9.0238	9.82589	19.0172	201.761	5.17791	16.0376	6.27396	37.2465	358.293	219.562	88.6196	281.308	512.722	238.056	437.267	188.769	140.132	139.762	487.115	13.264	44.7454
miR169|ggcagtcgccttggctagc	3102.43	26720.1	76547.6	2115.36	18700.5	54314.9	6644.53	21139.2	18269.9	1822.4	13200.1	27868.5	9097.54	13971.3	6244.17	4601.73	10383.2	6227.09	2045.83	11964.3	2623.22	3399.8	1712.77	941.398	9690.44	13311.8	7329.16	14557.3	15584.1	19317.7	17388.1	15126.9	19639.8	55533	6775.88	26168.3	36208.6	10520.7	3380.2	14528.7	13769.4	11307.6	27570.8	8185.7	4228.98	8697.03	18310.2	2573.22	4099.47
miR169|ggcagtcgccttggctagcc	18.8597	117.329	439.262	26.2778	142.603	305.801	106.054	82.1625	103.722	116.033	17.4604	206.516	218.458	396.05	44.6984	112.237	249.608	78.1836	96.2742	208.275	35.6901	166.861	16.1582	1553.31	139.973	528.14	275.947	455.301	351.928	835.2	589.533	341.442	393.521	1833.64	100.383	840.707	237.105	109.781	37.9798	132.38	55.5964	83.3194	149.591	28.6013	30.0282	25.4113	26.6912	19.896	64.4861
miR169|ggcagtctccttggctagc	207.457	642.221	2701.87	814.61	654.679	1035.02	27.6663	669.038	303.758	47.7783	296.827	524.662	29.4079	117.972	83.5665	8.01695	66.9051	9.19807	192.548	69.4252	0	20.8577	16.1582	94.1398	10.7672	54.1682	11.0379	12.3054	0	609.205	12.6781	5.17336	15.5337	64.1505	257.232	10.6419	379.369	1770.22	101.279	794.281	994.558	499.917	500.555	520.544	185.174	190.585	1307.87	92.848	46.0615
miR169|tagccaaggatgatttgcctgtg	47.1494	203.782	290.078	78.8333	194.459	376.37	101.443	199.538	377.845	61.4293	122.223	457.684	203.755	404.476	207.945	328.695	707.65	308.135	24.0685	115.709	89.2252	41.7153	96.9493	47.0699	53.8358	54.1682	33.1137	98.4434	207.548	206.344	209.189	144.854	113.914	379.557	119.205	595.944	163.339	50.3163	59.0797	231.665	92.6607	71.4167	28.7675	125.846	15.0141	101.645	33.364	46.424	134.236
miR169|tgggcaagtcaccctggctacc	42.4344	111.154	91.1675	13.1389	71.3017	164.662	50.7216	146.719	192.627	13.6509	52.3813	117.212	102.928	216.282	87.4534	173.701	362.832	96.5797	2430.92	23.1417	0	146.004	129.266	23.5349	150.74	880.234	66.2274	73.8325	27.0714	68.7812	50.7125	62.0803	72.4908	245.91	37.6438	255.405	52.6901	22.871	29.5399	57.9163	24.7095	23.8056	40.2746	74.3635	15.0141	76.234	13.3456	33.16	67.1182
miR171|tgattgagccgtgccaatatc	1136.3	1296.79	2370.36	1208.78	1166.76	1874.01	1309.54	1572.83	2267.07	832.708	1152.39	1774.92	415.911	542.11	551.928	403.52	717.943	837.024	2310.58	3448.12	2748.14	3399.8	2197.52	1388.56	2325.71	1638.59	1942.67	1882.73	2129.62	1680.23	995.233	1453.71	1165.03	908.799	1242.24	1223.81	1585.97	878.248	1341.95	1067.32	1031.62	928.417	1749.07	1378.58	975.917	1658.09	1174.41	1061.12	385.6
miR171|ttgagccgtgccaatatcacg	202.742	185.256	198.911	262.778	168.531	164.662	189.053	322.781	296.349	191.113	203.705	273.494	75.6202	84.2659	75.7929	80.1695	154.396	170.164	601.714	601.685	481.816	980.31	775.595	635.444	1238.22	839.608	1158.98	861.379	767.023	835.2	393.022	610.456	719.73	400.941	834.437	755.572	210.76	146.375	202.559	107.559	234.74	238.056	189.866	188.769	130.122	247.761	266.912	212.224	84.2267
miR172|agaatcttgatgatgctgcat	532.788	920.105	1997.4	525.555	693.571	1380.02	1761.42	1062.24	1518.79	989.694	1746.04	2450.28	1012.47	758.393	660.759	1536.58	1837.32	2603.05	1636.66	1504.21	2230.63	1898.05	1728.93	1106.14	2271.87	1056.28	1490.12	1870.42	2806.4	2358.21	4031.64	4449.09	2298.99	2272	5050.54	3256.41	2065.45	580.925	1253.33	1274.16	858.655	976.028	1248.51	715.033	950.894	1607.27	940.866	1817.17	847.531
miR172|gcagcaccaccaagattcac	334.76	191.431	265.215	341.611	304.653	196.026	225.942	269.963	311.166	668.896	279.367	318.146	33.609	42.1329	48.5852	21.3785	30.8793	32.1932	1179.36	69.4252	0	125.146	48.4747	117.675	43.0686	148.963	77.2653	221.498	180.476	108.085	88.7469	98.2938	41.4233	53.4588	69.0135	90.4558	142.263	329.343	282.739	645.353	284.159	595.139	212.88	366.097	395.372	285.878	353.659	504.032	35.5331
miR393|atcaatgcgatccctttggat	311.186	716.324	770.78	210.222	252.797	980.131	474.939	357.994	422.297	252.542	494.712	480.01	470.526	185.385	272.077	363.435	239.314	804.831	312.891	601.685	339.056	375.438	484.747	753.118	979.812	528.14	783.69	885.99	938.476	579.727	278.919	289.708	528.147	294.023	985.012	324.577	721.854	535.183	282.739	182.023	494.19	726.069	932.068	297.454	245.231	266.819	333.64	450.976	151.345
miR393|tcagtgcaatccctctggaat	1650.23	1500.57	1508.41	709.499	1348.25	2015.15	1572.37	2024.72	2830.13	1487.95	1850.81	2796.34	365.498	620.759	400.342	336.712	769.409	827.826	3177.05	4165.51	3229.95	3650.09	3974.92	2047.54	2853.3	2762.58	2880.89	2768.72	1840.86	1994.65	963.538	1153.66	1051.12	801.882	859.532	750.251	1960.07	1006.33	1772.39	769.46	1303.43	833.194	1973.45	2047.86	1816.71	2204.43	1461.34	789.208	354.015
miR393|tccaaagggatcgcattgatc	1042	1648.78	1864.79	433.583	907.476	1536.85	2176.42	1748.89	1955.9	805.406	1909.01	2215.86	741.498	651.656	503.343	636.012	1124.52	1434.9	2334.65	3517.54	3069.35	3462.37	2973.11	1341.49	5157.47	2166.73	2582.87	2411.86	2598.86	2829.85	1407.27	1733.08	1672.47	935.529	1599.86	1287.67	2276.21	763.893	1316.63	752.912	908.074	868.903	2186.33	1206.98	1076.01	1518.33	974.23	908.584	617.224
miR393|ttccaaagggatcgcattg	1065.58	1333.84	1665.88	525.555	764.873	1521.16	1692.26	1332.21	1333.57	703.024	1408.48	1322.82	752.001	438.183	419.776	523.774	692.211	1292.33	1660.73	1712.49	2052.18	1981.48	1615.82	1388.56	2487.21	1408.37	1490.12	1944.26	1732.57	1542.66	716.314	869.124	968.27	604.084	1367.72	824.744	1622.85	731.874	924.175	554.342	827.769	702.264	1651.26	869.481	870.819	1187.98	960.884	915.216	450.086
miR393|ttccaaagggatcgcattgat	18454.3	29764.5	24416.3	9000.13	17903.2	25310.9	36584.1	23592.4	27812.4	13282.4	28734.1	29051.8	13328.1	8640.06	7074	16242.3	17325.9	35591.9	30567.1	34620	38473.9	31307.4	32106.4	20875.5	59284	28682.1	26204	27108.8	31466	28180.6	19942.7	21603.9	17330.5	11691.4	30579.3	21432.7	34923	13251.5	17508.7	9746.49	14300.6	14652.3	33416.4	17155.1	18352.3	24687.1	19524.6	16593.3	10183.5
miR393|ttccaaagggatcgcattgatc	447.919	666.922	571.869	262.778	427.81	533.191	986.766	633.825	748.281	313.972	587.835	686.526	264.671	202.238	176.85	344.729	396.284	758.84	722.056	1272.79	910.097	876.022	856.386	258.884	1432.03	826.066	706.425	639.882	794.095	864.678	488.108	657.017	491.902	550.625	652.492	574.661	874.656	338.492	599.237	256.487	345.933	309.472	719.189	469.062	375.353	546.344	320.295	351.496	232.939
miR395|agttcccttcaagcacttcagg	117.873	24.7008	16.5759	446.722	777.837	15.6821	382.718	105.638	392.662	245.717	186.245	189.771	165.944	547.728	5.83022	141.633	59.1853	68.9855	48.1371	69.4252	35.6901	20.8577	420.114	94.1398	21.5343	717.729	176.606	49.2217	225.595	98.2589	760.688	31.0402	51.7791	283.332	100.383	31.9256	21.076	13.7226	71.7396	16.5475	210.031	35.7083	63.2886	11.4405	560.527	69.8812	20.0184	39.792	32.9011
miR395|agttcccttcaagcactttacg	37.7195	104.978	91.1675	39.4166	499.112	47.0463	216.72	211.275	592.698	232.066	168.784	111.63	149.14	384.814	23.3209	96.2034	79.7715	36.7923	120.343	69.4252	214.14	62.573	339.323	117.675	53.8358	54.1682	66.2274	24.6108	135.357	98.2589	6.33906	31.0402	98.3803	37.4211	100.383	63.8512	73.7661	64.0389	122.379	57.9163	160.612	35.7083	40.2746	62.9229	500.47	50.8227	153.475	99.4801	67.1182
miR395|ctgaagtgtttgggggaactc	61.2942	80.2776	91.1675	236.5	557.45	31.3642	235.164	117.375	1592.88	163.811	337.568	100.467	136.537	438.183	13.6039	122.927	64.3318	36.7923	216.617	46.2834	17.845	20.8577	113.108	23.5349	96.9044	622.935	99.341	12.3054	117.309	29.4777	545.159	5.17336	46.6012	5.34588	56.4656	47.8884	15.807	18.2968	75.9596	33.095	61.7738	11.9028	46.0281	17.1608	250.235	25.4113	20.0184	33.16	61.854
miR395|gtgaagtgtttgggggaactc	37.7195	74.1024	41.4398	197.083	388.918	78.4105	78.388	193.669	852.003	122.859	64.0216	83.7226	67.218	216.282	36.9248	24.0509	41.1724	9.19807	24.0685	23.1417	17.845	312.865	16.1582	23.5349	32.3015	121.879	44.1516	12.3054	72.1904	147.388	380.344	51.7336	15.5337	10.6918	25.0958	21.2837	36.8831	27.4453	97.0595	115.833	80.3059	440.403	23.014	40.0419	165.155	19.0585	133.456	99.4801	43.4294
miR395|gttcccttcaagcacttcagg	14.1448	18.5256	16.5759	13.1389	1419.55	70.5694	161.387	58.6875	177.809	68.2547	64.0216	55.8151	117.631	117.972	7.77363	34.7401	25.7327	4.59903	24.0685	46.2834	17.845	20.8577	48.4747	23.5349	53.8358	176.047	22.0758	123.054	27.0714	9.82589	12.6781	25.8668	25.8896	16.0376	12.5479	53.2093	21.076	41.1679	84.3996	8.27376	18.5321	11.9028	34.521	2722.85	670.63	12.7057	53.3824	13.264	194.774
miR395|gttcccttcaagcactttacg	9.42987	6.1752	16.5759	78.8333	440.774	54.8873	59.9437	35.2125	118.54	27.3019	11.6403	33.4891	63.0169	81.457	9.71704	26.7232	18.0129	18.3961	24.0685	23.1417	0	125.146	16.1582	47.0699	10.7672	135.421	11.0379	12.3054	45.119	58.9553	12.6781	10.3467	5.17791	10.6918	6.27396	5.32093	47.4211	27.4453	63.2997	24.8213	24.7095	11.9028	57.5351	5.72027	275.259	19.0585	26.6912	19.896	80.2786
miR395|gttctcttcaagcacttcagg	4.71494	24.7008	24.8639	118.25	907.476	250.913	308.941	76.2938	155.583	102.382	104.763	50.2336	140.738	84.2659	9.71704	34.7401	41.1724	22.9952	48.1371	138.85	0	187.719	64.6329	47.0699	53.8358	13.5421	44.1516	12.3054	0	88.433	25.3563	10.3467	25.8896	21.3835	25.0958	10.6419	221.298	201.265	421.998	33.095	111.193	59.5139	230.14	28.6013	1201.13	19.0585	140.129	53.056	340.855
miR395|tgaagtgtttgggagaactc	47.1494	166.73	198.911	26.2778	1562.16	141.139	465.717	463.631	2444.88	819.057	646.036	435.358	397.006	1120.74	64.1325	309.989	259.901	68.9855	120.343	23.1417	231.985	20.8577	533.221	211.815	21.5343	27.0841	88.3031	61.5271	342.905	176.866	25.3563	103.467	233.006	16.0376	87.8354	122.381	73.7661	32.0195	329.158	322.677	420.062	107.125	51.7816	74.3635	1035.97	69.8812	133.456	198.96	121.076
miR395|tgaagtgtttgggggaactc	287.611	1451.17	2262.61	564.972	9295.15	1646.62	2536.08	4918.01	16114	3426.39	2479.38	2344.23	1657.34	4356.55	1185.48	1146.42	1194	570.28	553.577	509.118	695.956	396.296	2019.78	470.699	344.549	379.178	397.364	467.606	1389.67	815.548	202.85	227.628	895.779	277.986	602.3	484.205	1296.18	992.604	2645.93	3119.21	2186.79	595.139	960.836	766.516	5885.53	597.167	2362.17	689.728	1226.55
miR395|tgaagtgtttgggggaactct	42.4344	216.132	248.639	65.6944	1555.67	227.39	488.772	446.025	1133.53	402.703	273.547	279.075	380.202	570.199	116.604	211.113	241.888	128.773	96.2742	46.2834	249.83	83.4307	484.747	94.1398	96.9044	54.1682	66.2274	110.749	171.452	117.911	69.7297	51.7336	196.761	58.8047	131.753	74.493	273.988	169.246	502.178	165.475	327.401	190.444	201.373	85.804	1286.21	133.41	353.659	159.168	244.784
miR395|tgtttgggggaactctgggtg	14.1448	43.2264	66.3037	210.222	525.04	47.0463	225.942	164.325	370.436	136.509	145.504	89.3042	121.833	112.355	5.83022	29.3955	20.5862	45.9903	48.1371	46.2834	53.5351	20.8577	96.9493	23.5349	21.5343	13.5421	33.1137	12.3054	9.0238	9.82589	6.33906	15.5201	15.5337	5.34588	18.8219	5.32093	57.9591	86.91	130.819	66.1901	148.257	23.8056	57.5351	34.3216	585.55	69.8812	100.092	72.952	67.1182
miR396|aactgtgaactcgcggggatg	339.475	376.687	547.005	249.639	667.643	415.575	627.104	410.813	600.107	450.481	576.194	708.852	254.168	123.59	136.039	122.927	216.155	344.927	1034.95	717.393	695.956	625.73	1017.97	729.583	484.522	433.346	298.023	344.552	595.571	383.21	475.43	315.575	300.319	155.03	633.67	425.675	948.422	608.37	683.637	670.175	778.35	737.972	678.914	560.586	605.569	851.28	840.774	504.032	148.713
miR396|agaagagggtcaagaaagctgt	160.308	234.658	157.471	65.6944	103.712	235.231	175.22	164.325	237.079	109.208	162.964	200.934	65.1174	61.795	42.755	163.011	149.25	340.328	120.343	138.85	142.76	104.288	113.108	211.815	635.262	176.047	320.099	209.192	207.548	284.951	228.206	227.628	170.871	80.1882	282.328	207.516	353.024	96.0584	59.0797	66.1901	61.7738	130.931	276.168	102.965	80.0753	127.057	153.475	205.592	86.8588
miR396|ggtcaagaaagctgtgggaag	400.769	154.38	273.503	210.222	265.761	94.0926	567.16	1543.48	251.897	1528.91	52.3813	602.803	4.20112	8.42659	19.4341	2.67232	10.2931	73.5845	336.96	115.709	71.3801	104.288	113.108	329.489	32.3015	94.7944	55.1895	61.5271	45.119	68.7812	19.0172	20.6934	5.17791	5.34588	12.5479	10.6419	68.4971	96.0584	316.498	165.475	142.08	59.5139	109.317	34.3216	160.151	209.644	140.129	1996.23	1.31604
miR396|tccacaggctttcttgaactg	27115.6	28566.5	28535.4	15792.9	23458.3	32759.9	30880.3	30969.4	36880.6	24394.2	33588.1	40181.3	11523.7	11578.1	8104.01	12682.8	16957.9	23353.9	71483.6	90414.7	78054.2	85203.6	81615.2	61779.2	111795	82308.7	66845.5	59078.3	53962.4	60753.4	31524.2	34501.1	27551.7	19106.2	38258.6	29435.4	42547.2	19138.5	29214.9	23853.3	22881	25103	33266.8	28584.2	30929.1	33149.1	22300.5	20864.3	9554.47
miR396|ttccacagctttcttgaactg	146.163	123.504	223.775	197.083	226.869	250.913	175.22	176.063	340.801	225.241	151.324	217.679	39.9107	70.2216	69.9627	53.4464	69.4784	160.966	553.577	601.685	463.971	479.726	597.854	305.954	678.331	243.757	375.288	258.414	207.548	334.08	152.138	103.467	134.626	96.2258	94.1094	175.591	337.217	128.078	143.479	215.118	179.144	119.028	189.866	228.811	180.169	215.996	100.092	79.584	64.4861
miR396|ttccacagctttcttgaactt	2536.64	2686.21	2552.69	2614.64	2203.87	3348.13	2393.14	2582.25	3845.13	2566.38	2898.43	4241.95	787.711	966.249	808.458	1007.46	1389.57	1835.01	6426.3	7798.76	6906.03	6507.59	6996.51	6683.93	7504.71	7881.48	6898.68	4737.59	4178.02	5001.38	2180.64	2240.06	2029.74	1641.18	1988.84	2048.56	3698.84	1646.72	2384.29	2755.16	1902.63	2487.68	2761.68	2619.88	2517.37	3081.13	2715.83	2314.57	747.512
miR398|agggtcgaactgagaaca	146.163	129.679	174.047	78.8333	155.567	70.5694	133.721	158.456	74.0872	102.382	139.684	94.8857	510.437	303.357	437.267	192.407	218.728	101.179	120.343	416.551	107.07	333.723	145.424	70.6048	107.672	94.7944	66.2274	86.1379	126.333	49.1294	95.086	103.467	201.939	181.76	75.2875	74.493	284.527	274.453	109.719	115.833	185.321	107.125	195.619	165.888	240.226	82.5869	106.765	112.744	285.581
miR398|agggtcgaactgagaacac	11688.3	12035.5	13095	6713.97	11174.9	8593.79	12297.7	10464	5793.62	11610.1	9224.93	6915.49	28876.4	20162	26844.3	22035.9	18499.3	16602.5	1251.56	1920.76	1980.8	1042.88	1308.82	2118.15	4306.86	4969.94	7020.1	6448.04	5098.45	5708.84	11461	8323.94	14083.9	11440.2	9047.05	8779.54	13904.9	22706.4	12984.9	10706.2	19366.1	18461.2	16961.3	12670.4	16040.1	10221.7	12785.1	11407	25265.4
miR398|agggtcgaactgagaacaca	5346.74	4674.63	4027.95	2864.28	5153.17	3285.4	4920	4695	2689.37	4422.91	3515.37	2801.92	13853.2	10280.4	11837.3	8837.35	8540.7	7133.1	1829.21	11316.3	2052.18	2294.34	937.177	941.398	2907.13	3453.23	3808.07	2719.5	2707.14	3085.33	7372.33	6114.91	6679.51	5014.43	5282.67	5289.01	6617.88	9308.52	5490.19	4451.28	7344.9	7284.5	6144.75	4684.9	5735.39	3976.88	4744.36	4476.6	12706.4
miR398|agggtcgaactgagaacacat	271632	284158	215736	148233	260148	161479	282543	238606	143433	226285	214938	161791	516749	451429	491212	534314	464517	422444	25320.1	37813.6	36011.3	16832.1	26370.2	34243.4	97819.7	121879	146429	123411	105398	125398	312915	244912	286069	279183	208295	237079	298078	404250	303281	214712	345346	321589	319320	278897	363702	215819	272691	261281	588909
miR398|agggtcgaactgagaacacatg	21702.8	22453	15730.5	11076.1	19225.5	11589.1	26767.2	19777.7	11498.3	18142.1	19741.9	13228.2	50363.1	43029	41960.1	53085.6	41514.6	43221.7	9242.32	8145.89	11242.4	5840.15	7578.21	8802.07	14309.6	12147.2	14459.6	11296.4	11965.6	14326.1	35289.6	22876.6	26365.9	25564	22122	24497.6	22272.1	27907.3	23564.4	15289.9	24666.3	21615.4	23566.4	23407.3	28606.9	19128.4	21920.2	19690.4	61065.7
miR398|agggtcgaactgagaacacatga	193.312	197.606	132.607	52.5555	168.531	101.934	216.72	129.113	140.766	191.113	250.266	100.467	189.051	162.914	161.303	312.661	239.314	239.15	264.754	254.559	89.2252	250.292	210.057	188.28	150.74	216.673	165.568	73.8325	225.595	157.214	259.902	113.814	207.117	171.068	225.863	180.912	142.263	219.562	198.339	82.7376	216.208	190.444	258.908	137.286	270.254	177.879	213.53	185.696	242.152
miR398|agggtcgaactgagaacacatgag	5431.61	7181.76	3555.53	3455.52	5217.99	2979.6	7239.36	5862.88	2548.6	6811.82	8509.05	3851.24	5066.56	5671.09	4370.72	9532.16	7112.53	9165.87	13141.4	9256.69	15703.6	4630.4	5897.75	8590.26	6654.1	6662.69	6931.8	4516.09	6172.28	8862.95	7961.86	4407.7	6306.7	6730.46	6788.42	6927.85	4879.1	8128.37	7773.2	4169.98	8147.96	5499.08	6069.95	6086.36	9834.24	5431.68	6312.47	7235.52	6871.06
miR398|atgtgttcccagctcgaccc	325.331	185.256	248.639	354.75	356.509	211.708	262.83	381.469	118.54	498.26	250.266	150.701	508.336	769.628	927.006	283.266	342.245	160.966	24.0685	23.1417	0	500.584	16.1582	23.5349	53.8358	148.963	176.606	283.025	153.405	235.821	234.545	284.535	403.877	433.016	94.1094	170.27	205.491	471.144	595.017	587.437	500.368	416.597	304.936	469.062	465.438	222.349	306.949	464.24	494.832
miR398|atgtgttcccagctcgacccc	2465.91	2791.19	2204.6	2299.3	2741.87	1144.79	2992.58	3673.84	1407.66	3945.12	4551.35	1668.87	4068.79	5974.45	6698.93	4176.83	4508.38	2396.1	457.302	578.543	1035.01	333.723	678.645	1247.35	592.194	1435.46	1799.18	1845.81	1407.71	2279.61	2313.76	2146.94	3945.57	5527.64	1863.37	3368.15	1965.34	4995.04	7815.4	3723.19	4571.26	3737.47	2468.26	3723.89	5315	2865.13	3463.19	4310.8	4841.72
miR398|cagggtcgaactgagaacac	117.873	61.752	58.0157	105.111	84.2657	78.4105	106.054	52.8188	88.9047	68.2547	64.0216	27.9075	302.481	255.606	322.606	154.994	146.677	128.773	2479.06	347.126	0	83.4307	16.1582	70.6048	64.603	13.5421	33.1137	24.6108	54.1428	39.3035	69.7297	82.7737	124.27	48.1129	81.5615	106.419	152.801	210.414	54.8597	66.1901	67.9511	95.2222	126.577	102.965	100.094	38.117	73.4009	39.792	281.633
miR398|cagggtcgaactgagaacaca	556.362	722.499	447.55	473	609.306	470.463	876.101	880.313	607.515	668.896	389.95	502.336	2264.41	1710.6	1648.01	1068.93	1067.91	1025.58	48.1371	161.992	196.295	62.573	307.006	164.745	118.439	216.673	364.25	172.276	297.786	167.04	614.889	796.697	642.061	502.513	614.848	494.847	1111.76	1285.35	755.376	372.319	809.236	773.681	799.738	663.551	880.828	539.991	713.99	630.04	1806.93
miR398|cagggtcgaactgagaacacat	70.724	92.628	58.0157	39.4166	38.8918	62.7284	96.8322	76.2938	29.6349	88.7311	58.2015	61.3966	153.341	171.341	167.133	146.977	102.931	82.7826	48.1371	23.1417	17.845	104.288	16.1582	47.0699	32.3015	40.6262	33.1137	61.5271	18.0476	49.1294	76.0688	77.6004	93.2024	90.8799	56.4656	95.7768	84.3041	150.949	71.7396	33.095	98.838	107.125	74.7956	85.804	145.136	63.5284	60.0553	72.952	196.09
miR398|cggggtcgaactgggaacaca	193.312	389.038	124.319	183.944	408.364	125.457	225.942	275.831	303.758	204.764	250.266	117.212	1004.07	1241.52	870.647	454.294	355.112	349.527	48.1371	69.4252	17.845	62.573	242.373	258.884	172.275	352.094	441.516	332.246	144.381	206.344	342.309	734.617	419.411	534.588	451.725	441.637	358.293	960.584	295.399	248.213	259.45	595.139	207.126	280.293	220.207	228.702	393.696	331.6	719.875
miR398|ctcaggtcgcccccgctggag	141.448	154.38	58.0157	65.6944	155.567	23.5231	50.7216	82.1625	7.40872	102.382	64.0216	33.4891	218.458	365.152	314.832	211.113	100.358	137.971	4163.86	23.1417	0	166.861	48.4747	470.699	107.672	162.505	165.568	24.6108	63.1666	78.6071	95.086	103.467	93.2024	90.8799	31.3698	53.2093	79.0351	233.285	151.919	49.6426	179.144	249.958	74.7956	154.447	135.127	95.2925	93.4193	92.848	257.944
miR398|gagtgcctctgagaacacaagc	23.5747	30.876	16.5759	26.2778	6.48197	15.6821	36.8885	17.6063	22.2262	61.4293	34.9209	27.9075	111.33	151.679	118.548	37.4124	36.0258	32.1932	3297.39	23.1417	0	41.7153	80.7911	211.815	21.5343	189.589	11.0379	61.5271	36.0952	19.6518	31.6953	46.5602	31.0675	96.2258	6.27396	26.6047	15.807	13.7226	37.9798	24.8213	24.7095	23.8056	28.7675	34.3216	60.0565	44.4699	33.364	86.216	153.977
miR398|ggggtcgaactgggaacac	1390.91	1568.5	969.691	1589.8	1652.9	870.356	843.823	1009.43	681.603	1235.41	1105.83	463.265	2400.94	2247.09	2742.15	2311.55	2364.84	1416.5	697.988	1550.5	999.322	917.737	678.645	1270.89	893.674	1367.75	2075.12	1993.48	1461.86	1326.49	2339.11	2027.96	3407.07	4228.59	3187.17	3102.1	1248.76	2502.09	1578.27	1762.31	1772.91	2392.46	1070.15	2093.62	1381.3	1003.75	1307.87	1717.69	1745.07
miR398|ggggtcgaactgggaacaca	1263.6	1494.4	861.948	1458.42	1795.51	642.966	631.715	874.444	437.115	778.104	1001.07	267.912	1924.12	2174.06	2071.67	1966.83	2068.91	1508.48	4019.45	15736.4	7280.77	9052.23	1874.35	4189.22	2756.39	3453.23	3344.48	2719.5	2643.97	2741.42	4456.36	3160.92	3842.01	4463.81	3783.2	3698.05	927.346	2122.43	1139.39	1241.06	1130.46	1487.85	1047.14	1441.51	880.828	895.75	940.866	1074.38	1631.89
miR398|ggggtcgaactgggaacacat	29020.4	35952	17230.7	28012.1	31982.1	16152.6	20855.8	23140.5	15336.1	24394.2	26382.7	10337	46296.4	55359.9	55152	63975.3	58369.6	44003.6	6137.48	16199.2	15775	9740.53	11375.4	17651.2	23752.4	28709.2	40111.7	35070.4	25311.8	33034.6	67916.7	62442.4	77093.9	107393	69672.3	81383.7	26540	42123.9	33734.5	34195.5	31220.5	38303.1	21736.8	43805.8	28241.5	25144.5	26277.5	33975.8	42202.8
miR398|gggtcgaactgagaacac	188.597	160.555	215.487	131.389	136.121	109.775	96.8322	140.85	81.496	116.033	58.2015	44.6521	298.28	269.651	301.228	141.633	138.957	55.1884	24.0685	92.5669	107.07	125.146	48.4747	494.234	32.3015	27.0841	77.2653	98.4434	90.238	58.9553	88.7469	108.641	170.871	101.572	94.1094	63.8512	142.263	320.195	113.939	91.0114	234.74	214.25	172.605	137.286	140.132	127.057	153.475	92.848	234.256
miR398|gggtcgaactgagaacaca	245.177	123.504	149.183	223.361	200.941	125.457	96.8322	305.175	96.3134	95.5566	98.9425	78.1411	216.358	196.62	239.039	128.271	151.823	193.159	120.343	833.102	178.45	41.7153	16.1582	47.0699	64.603	243.757	220.758	196.887	360.952	147.388	126.781	124.161	165.693	155.03	112.931	154.307	100.111	242.433	135.039	289.582	271.805	107.125	575.351	120.126	85.08	57.1755	66.7281	112.744	205.303
miR398|gggtcgaactgagaacacat	1956.7	1809.33	1599.58	1090.53	1756.61	1176.16	1922.81	1701.94	889.047	1549.38	1233.87	1160.95	3827.22	3151.54	3743	3522.11	3067.34	2584.66	192.548	277.701	231.985	250.292	161.582	141.21	635.262	744.813	1092.75	836.769	794.095	943.285	2123.59	1877.93	2117.77	2079.55	1612.41	1654.81	1928.46	3041.85	2021.37	1646.48	2304.16	2380.56	2381.95	1698.92	2617.46	1537.39	1808.33	1777.38	3938.91
miR398|gggtcgaactgagaacacatg	5082.7	4032.41	3348.33	2614.64	5217.99	2258.22	4887.72	5211.45	3245.02	3842.74	2217.48	2684.71	14162	11634.3	9965.8	5061.37	5306.09	3780.41	48.1371	185.134	178.45	354.58	1179.55	800.188	829.071	1597.96	1600.49	1439.73	1371.62	1444.41	4938.13	4531.86	4649.77	3367.9	3833.39	3187.24	5116.21	7346.18	4051.18	3276.41	4639.21	4808.72	4102.25	3569.45	3748.52	3265.36	4177.18	4105.21	11801
miR398|gggtcgaactgggaacac	89.5838	61.752	124.319	118.25	194.459	117.616	46.1106	134.981	140.766	136.509	64.0216	50.2336	489.431	522.448	495.569	112.237	108.078	55.1884	72.2056	485.976	0	83.4307	193.899	282.419	32.3015	270.841	386.326	270.719	144.381	176.866	196.511	263.841	326.209	315.407	294.876	202.195	94.8422	375.085	88.6196	223.392	210.031	333.278	97.8096	80.0837	120.113	120.704	160.147	179.064	247.416
miR398|gggtcgaactgggaacaca	117.873	67.9272	74.5916	91.9721	116.676	31.3642	32.2774	88.0313	51.8611	75.0802	69.8418	16.7445	300.38	297.739	277.907	101.548	126.09	101.179	24.0685	69.4252	107.07	41.7153	226.215	94.1398	118.439	392.72	253.872	332.246	198.524	157.214	209.189	377.655	289.963	224.527	188.219	271.368	68.4971	150.949	42.1998	74.4639	49.419	47.6111	80.5491	57.2027	70.0659	38.117	80.0737	59.688	202.671
miR398|gggtcgaactgggaacacat	353.62	302.585	273.503	275.916	382.436	235.231	184.442	217.144	162.992	259.368	226.986	173.027	1014.57	1238.71	1107.74	849.797	715.37	459.903	24.0685	46.2834	89.2252	20.8577	145.424	188.28	398.385	419.804	706.425	602.966	523.381	599.379	1026.93	1112.27	1434.28	1544.96	1016.38	1096.11	310.872	553.479	303.838	446.783	463.303	488.014	322.196	463.342	280.263	222.349	213.53	431.08	854.111
miR398|gggtcgaactgggaacacatg	7855.08	10071.8	5121.96	4861.38	10760.1	5175.09	6584.59	7928.68	6941.97	7480.72	5331.25	3639.14	42380.9	44087.9	31139.2	14919.5	15164.3	9584.39	433.234	948.811	803.027	4692.98	16788.4	17345.3	9528.94	17550.5	18874.8	17313.7	9484.02	13284.6	33926.7	41211	35505	32797	32969.7	27450.7	9816.16	17738.8	7304.78	11086.8	9939.4	14509.5	6133.24	7670.88	8888.36	6626.01	8901.52	9729.15	30683.5
miR398|gtgttcccagctcgaccc	51.8643	49.4016	24.8639	78.8333	58.3378	15.6821	36.8885	17.6063	22.2262	75.0802	5.82015	27.9075	136.537	205.047	200.171	26.7232	25.7327	13.7971	1781.07	254.559	0	20.8577	64.6329	141.21	161.507	54.1682	22.0758	36.9163	27.0714	39.3035	25.3563	31.0402	77.6687	26.7294	25.0958	15.9628	42.1521	146.375	80.1796	57.9163	92.6607	130.931	57.5351	51.4824	75.0706	31.7642	93.4193	66.32	100.019
miR398|gtgttcccagctcgacccc	80.1539	98.8032	124.319	78.8333	97.2296	54.8873	64.5548	93.9	29.6349	116.033	145.504	44.6521	130.235	202.238	268.19	128.271	92.6379	101.179	48.1371	23.1417	35.6901	104.288	177.74	70.6048	21.5343	67.7103	110.379	86.1379	63.1666	49.1294	69.7297	77.6004	144.982	192.452	43.9177	101.098	73.7661	260.73	240.539	157.201	148.257	95.2222	92.0561	125.846	155.146	152.468	113.438	126.008	128.972
miR398|gtgttctcaggtcgcccccg	1980.27	1438.82	1649.3	1681.78	1620.49	1309.45	1304.93	2171.44	903.864	2020.34	1251.33	848.389	1705.66	2109.46	2814.05	1712.96	1845.04	1163.56	216.617	833.102	517.506	375.438	129.266	235.349	430.686	636.477	794.728	1058.27	875.309	795.897	1077.64	879.471	1589.62	2068.85	1085.39	1255.74	964.229	2410.61	2350.53	2473.85	2526.55	2975.69	1731.81	2202.3	2712.55	1486.56	1801.66	1929.91	1675.32
miR398|gtgttctcaggtcgcccccgc	10981.1	7725.18	8602.9	13217.7	10559.1	8233.1	6824.36	9748	5889.94	10129	7426.51	4967.54	12429	18541.3	20355.3	7982.21	9253.49	4635.83	2767.88	5507.73	4086.51	2732.35	3296.28	5342.43	5695.83	10617	12826	9106.01	7011.5	9629.37	9343.78	11164.1	13338.3	20453.3	8676.88	10876	7260.69	15652.9	16327.1	16249.7	13194.9	14938	7911.07	14867	11185.5	9408.55	10696.5	12156.5	11400.9
miR398|gtgttctcaggtcgcccccgct	141.448	154.38	165.759	78.8333	187.977	109.775	119.887	140.85	140.766	143.335	145.504	89.3042	239.464	334.255	303.172	136.288	195.569	96.5797	2190.24	69.4252	0	166.861	32.3164	800.188	43.0686	27.0841	88.3031	61.5271	108.286	78.6071	196.511	175.894	144.982	240.565	50.1917	37.2465	142.263	205.839	253.199	256.487	160.612	249.958	201.373	137.286	225.212	101.645	120.111	225.488	221.095
miR398|tcaggtcgcccccgctggagc	7666.48	6341.93	6290.56	5886.22	8031.17	5684.76	7843.41	8990.93	5786.21	8668.35	5796.87	6340.59	13491.9	19221	20530.2	6408.22	6453.77	3798.8	2045.83	1874.48	1855.88	1126.31	2100.57	3130.15	2239.57	4631.39	4194.4	2793.33	2580.81	3046.02	5064.91	7480.68	6886.62	5720.09	3557.33	3873.64	8899.36	12958.7	10971.9	9986.43	10390.3	10605.4	7692.44	8374.47	8212.72	6473.54	7480.22	8270.11	12935.4
miR398|tgtgttcccagctcgacccc	89.5838	37.0512	91.1675	52.5555	84.2657	54.8873	96.8322	82.1625	22.2262	61.4293	116.403	39.0706	73.5197	129.208	132.152	80.1695	136.384	59.7874	144.411	462.834	410.436	500.584	161.582	329.489	96.9044	94.7944	253.872	246.108	198.524	235.821	139.459	67.2537	160.515	160.376	43.9177	154.307	42.1521	164.672	202.559	74.4639	80.3059	107.125	80.5491	91.5243	115.108	95.2925	60.0553	86.216	122.392
miR398|tgtgttcccagctcgaccccg	4.71494	18.5256	8.28796	13.1389	12.9639	235.231	9.22211	5.86875	7.40872	13.6509	5.82015	5.58151	98.7264	84.2659	73.8495	24.0509	18.0129	22.9952	553.577	69.4252	0	20.8577	32.3164	23.5349	53.8358	13.5421	44.1516	24.6108	9.0238	9.82589	19.0172	31.0402	25.8896	21.3835	18.8219	10.6419	31.6141	64.0389	33.7598	16.5475	6.17738	47.6111	5.75351	5.72027	55.0517	19.0585	13.3456	6.632	78.9625
miR398|tgtgttctcaggtcacccctt	51.8643	55.5768	41.4398	78.8333	19.4459	15.6821	41.4995	99.7688	1133.53	27.3019	209.525	33.4891	348.693	766.819	386.738	470.328	393.711	344.927	72.2056	69.4252	53.5351	62.573	48.4747	47.0699	86.1373	40.6262	66.2274	406.079	108.286	108.085	57.0516	165.547	181.227	465.091	62.7396	244.763	10.538	36.5937	126.599	8.27376	129.725	35.7083	17.2605	17.1608	130.122	69.8812	46.7096	66.32	715.927
miR398|tgtgttctcaggtcgcccccg	5841.8	4767.26	4077.67	6713.97	6060.65	3559.84	4334.39	5469.68	2741.23	4723.23	4621.2	2829.83	7494.81	11915.2	10346.7	7025.52	7987.44	4125.33	1468.18	4142.37	3087.19	2064.91	2456.05	2565.31	6471.06	8043.98	10706.8	8835.29	6181.31	9177.38	11156.8	11386.6	13757.7	18833.5	9793.65	11072.9	3962.29	8119.22	9984.47	6916.87	7036.03	8331.94	4090.74	7802.44	7917.44	5260.15	5765.3	6791.17	8904.34
miR398|tgtgttctcaggtcgcccccgc	70.724	55.5768	74.5916	39.4166	51.8558	47.0463	133.721	76.2938	66.6785	102.382	133.863	117.212	102.928	188.194	186.567	82.8418	141.53	64.3865	24.0685	23.1417	53.5351	62.573	210.057	23.5349	32.3015	81.2524	165.568	73.8325	27.0714	29.4777	82.4078	72.427	62.135	90.8799	56.4656	53.2093	68.4971	118.929	168.799	82.7376	129.725	95.2222	103.563	137.286	120.113	101.645	80.0737	112.744	143.449
miR398|tgttctcaggtcgcccccgc	259.321	271.709	306.654	170.805	246.315	243.072	179.831	293.438	140.766	273.019	192.065	156.282	331.889	398.858	380.908	149.65	180.129	124.174	24.0685	69.4252	35.6901	62.573	32.3164	47.0699	43.0686	94.7944	110.379	159.97	99.2619	196.518	183.833	181.068	196.761	235.219	112.931	143.665	252.912	411.679	350.258	339.224	265.627	214.25	224.387	286.013	290.273	241.408	300.276	271.912	264.525
miR398|tgttctcaggtcgcccccgct	1108.01	1148.59	870.235	827.749	1101.94	752.74	1420.21	1461.32	852.003	1187.63	1548.16	792.574	1115.4	1463.42	1515.86	1135.74	1080.78	763.44	673.919	971.952	963.632	396.296	630.171	682.514	452.221	501.056	573.97	529.133	667.762	707.464	830.417	827.737	1045.94	1325.78	690.135	925.842	816.696	1655.86	2173.29	1431.36	1698.78	1487.85	1271.53	1670.32	2091.97	1473.86	1574.78	1498.83	1091
miR398|tgttttcccaggtcacccctt	0	438.439	273.503	0	0	556.714	327.385	88.0313	111.131	457.307	192.065	0	0	199.429	137.982	40.0848	38.5991	68.9855	1708.87	347.126	0	0	0	1670.98	764.468	203.131	165.568	307.636	0	0	0	367.309	367.632	80.1882	94.1094	356.502	79.0351	265.304	0	0	438.594	845.097	408.499	85.804	75.0706	736.929	0	0	93.439
miR398|ttgtgttctcaggtcacccct	14.1448	30.876	8.28796	13.1389	6.48197	15.6821	27.6663	11.7375	7.40872	163.811	81.482	5.58151	123.933	221.9	145.756	221.802	151.823	110.377	24.0685	46.2834	17.845	20.8577	80.7911	23.5349	96.9044	1123.99	22.0758	24.6108	45.119	9.82589	31.6953	36.2135	46.6012	155.03	12.5479	47.8884	152.801	13.7226	25.3199	16.5475	24.7095	23.8056	477.541	5.72027	30.0282	25.4113	6.67281	13.264	293.477
miR398|ttttcccaggtcacccctt	358.335	419.914	256.927	197.083	311.135	266.596	700.881	581.006	296.349	559.689	838.101	446.521	1043.98	963.44	600.513	1135.74	777.129	1071.57	168.48	208.275	142.76	41.7153	226.215	70.6048	247.645	148.963	209.72	381.468	496.309	373.384	329.631	646.67	766.331	903.453	803.067	675.758	474.211	425.402	472.638	99.2851	778.35	309.472	431.513	440.461	730.687	1029.16	460.424	358.128	1062.05
miR398|ttttcccaggtcaccccttt	23.5747	55.5768	16.5759	13.1389	38.8918	31.3642	69.1659	58.6875	7.40872	40.9528	104.763	55.8151	153.341	140.443	73.8495	189.735	126.09	183.961	1251.56	23.1417	17.845	62.573	16.1582	376.559	64.603	13.5421	22.0758	12.3054	63.1666	29.4777	63.3906	82.7737	88.0245	96.2258	150.575	101.098	52.6901	41.1679	75.9596	41.3688	24.7095	47.6111	34.521	28.6013	85.08	50.8227	46.7096	33.16	193.458
miR399|gggcgcttctcctttggcacg	4.71494	12.3504	82.8796	13.1389	45.3738	39.2052	23.0553	35.2125	162.992	20.4764	23.2806	22.326	81.9219	36.5152	48.5852	2.67232	7.71982	18.3961	192.548	185.134	124.915	104.288	258.532	47.0699	53.8358	297.925	22.0758	2128.84	1019.69	510.946	145.798	553.549	331.386	326.099	200.767	202.195	158.07	32.0195	46.4198	248.213	92.6607	59.5139	23.014	11.4405	20.0188	31.7642	33.364	39.792	26.3208
miR399|gggctcctctttattggcagg	66.0091	179.081	116.031	26.2778	162.049	196.026	119.887	269.963	333.393	6.82547	87.3022	122.793	84.0225	61.795	79.6797	16.0339	33.4526	50.5894	890.536	902.527	71.3801	125.146	64.6329	2071.08	96.9044	135.421	44.1516	947.517	442.166	510.946	259.902	455.256	383.166	572.009	219.589	324.577	216.029	73.1874	42.1998	190.297	148.257	95.2222	97.8096	245.972	80.0753	165.174	80.0737	53.056	43.4294
miR399|tgccaaaggagaattgccctg	490.353	654.572	1118.87	538.694	654.679	956.608	230.553	663.169	607.515	395.877	925.403	1004.67	428.515	404.476	165.19	251.198	388.564	308.135	1059.02	578.543	856.562	333.723	904.86	1059.07	204.576	352.094	264.909	1698.15	1137	854.852	1141.03	1350.25	968.27	930.183	1185.78	1101.43	748.199	580.925	624.557	926.661	691.866	357.083	1018.37	497.663	585.55	768.693	854.119	384.656	228.991
miR399|tgccaaaggagagttgccctg	660.091	846.003	1152.03	1090.53	1114.9	1176.16	677.825	1056.38	1066.86	941.915	843.921	993.509	342.392	339.872	330.379	195.079	272.767	390.918	1203.43	1110.8	695.956	896.88	1017.97	1082.61	301.48	514.598	441.516	972.128	703.857	697.638	519.803	496.642	409.055	743.077	401.533	585.303	827.234	425.402	464.198	1067.32	654.802	654.653	500.555	875.201	400.376	584.461	720.663	411.184	180.298
miR5050|cgacatggtgaggtcgttcaa	306.471	370.512	464.126	394.166	350.027	548.873	576.382	657.3	607.515	348.099	628.576	546.988	212.157	269.651	155.473	312.661	362.832	377.121	240.685	231.417	267.676	292.007	290.848	329.489	312.248	203.131	320.099	529.133	406.071	343.906	443.734	455.256	554.037	545.28	646.218	638.512	711.316	228.71	586.577	570.89	333.578	238.056	414.253	549.146	340.32	590.814	226.875	351.496	218.463
miR5050|ctggttgaacgacctcatcat	254.606	271.709	207.199	407.305	395.4	392.052	230.553	334.519	281.532	771.278	285.187	351.635	65.1174	143.252	68.0193	26.7232	59.1853	55.1884	1010.88	879.385	963.632	584.015	856.386	682.514	247.645	609.393	309.061	455.301	496.309	393.035	69.7297	108.641	227.828	155.03	144.301	133.023	152.801	320.195	337.598	595.711	555.964	642.75	247.401	360.377	320.301	495.521	407.041	464.24	30.269
miR5050|ggtcgttcaaccggcaaaa	231.032	216.132	348.094	394.166	239.833	439.099	331.996	404.944	333.393	430.005	395.77	346.054	203.755	210.665	219.605	133.616	174.983	142.57	409.165	416.551	285.521	500.584	274.69	235.349	247.645	189.589	132.455	344.552	460.214	343.906	291.597	289.708	284.785	171.068	363.89	303.293	342.486	178.394	582.357	463.331	277.982	202.347	322.196	337.496	230.216	387.523	266.912	404.552	107.915
miR5050|ggttgaacgacctcatcatgg	1027.86	1074.49	1765.33	1839.44	1387.14	1607.41	1535.48	1613.91	2015.17	1917.96	1780.96	2137.72	464.224	471.889	563.588	411.537	563.547	620.869	601.714	809.96	499.661	458.869	565.538	470.699	409.152	392.72	441.516	812.158	875.309	825.374	646.585	584.59	735.264	988.987	577.204	979.051	1554.36	1111.53	1869.45	3019.92	1630.83	1047.44	1219.74	1515.87	1226.15	1651.74	1661.53	1750.85	309.27
miR5050|tgaggtcgttcaaccggcaaaa	2305.6	1759.93	2643.86	4440.94	3104.87	2940.39	2319.36	3656.23	3326.52	4027.03	3003.2	3270.76	724.694	1033.66	812.345	705.492	977.844	919.807	4139.79	3633.25	4104.36	3650.09	4395.04	2988.94	1345.9	1719.84	1567.38	2473.39	2156.69	2377.86	1375.58	1567.53	1770.85	1486.15	1612.41	2096.45	1775.66	1390.56	2911.79	4252.71	2575.97	2178.21	1841.12	2923.06	2292.15	3252.65	2482.28	3355.79	481.671
miR5064|atagcatcatccatcctacc	1320.18	913.93	1317.79	1524.11	862.102	1348.66	972.933	1126.8	1133.53	1044.3	1035.99	1255.84	476.828	522.448	575.249	398.175	615.012	630.068	3369.6	3610.11	3372.71	4171.53	3328.59	2988.94	2099.6	2180.27	2604.94	2214.98	2373.26	2053.61	1045.95	1407.15	1128.79	860.686	1367.72	1133.36	874.656	612.944	974.815	868.745	803.059	1261.69	989.603	1132.61	785.739	1251.51	880.81	1047.86	257.944
miR5064|ctgatgctatggacaaattca	28421.6	24694.6	26993.9	41203.5	27405.8	39910.9	25679	30810.9	32146.5	32175.3	29141.5	34242.6	13237.7	19119.9	14422	14679	18962.5	18138.6	59160.5	62066.1	60048.5	67620.6	66426.4	47422.9	52317.6	54642.2	51690.5	50058.5	46229	51507.3	30567	35509.9	34246.7	23773.1	32668.5	27115.5	29711.9	16508.3	30476.7	33632.8	24326.5	21865.4	21955.4	27909.2	23952.5	31008.2	21312.9	24664.4	10178.3
miR5064|gatgctatggacaaattca	1324.9	1068.31	2005.69	2680.33	1633.46	2516.98	889.934	1361.55	1526.2	1822.4	1239.69	1607.47	754.102	901.645	785.137	382.141	635.599	528.889	4236.06	2823.29	3765.3	3441.52	4039.56	4236.29	1808.88	2478.2	2671.17	3445.52	2770.31	2426.99	1109.34	1132.97	1330.72	972.95	1279.89	904.558	1296.18	1212.17	1460.11	2440.76	1235.48	1535.46	1242.76	1384.3	1086.02	1397.62	1314.54	1512.1	309.27
miR5064|ggtgctatggataaattcaac	353.62	487.841	207.199	302.194	330.581	360.688	281.274	287.569	288.94	218.415	320.108	161.864	170.146	92.6925	124.378	216.458	223.875	252.947	312.891	161.992	267.676	542.299	387.797	235.349	441.454	379.178	309.061	246.108	360.952	265.299	171.155	124.161	217.472	213.835	345.068	271.368	163.339	155.523	194.119	107.559	302.691	333.278	373.978	257.412	285.268	260.466	206.857	364.76	67.1182
miR5064|tagcatcatccatcctaccc	636.516	395.213	779.068	683.222	427.81	705.694	345.829	539.925	614.924	505.085	453.971	731.178	144.939	292.122	309.002	163.011	301.073	229.952	818.331	763.677	1267	1585.18	1147.23	1035.54	689.098	663.561	1004.45	885.99	866.285	992.414	310.614	631.15	476.368	534.588	495.643	383.107	353.024	356.788	628.777	595.711	308.869	452.306	437.267	526.265	355.334	495.521	393.696	504.032	115.812
miR5064|taggatggatgatgctatgga	471.494	314.935	306.654	354.75	317.617	392.052	258.219	357.994	363.028	375.401	302.648	334.891	96.6259	165.723	132.152	85.5142	162.116	202.357	601.714	509.118	553.196	750.876	662.487	658.979	452.221	663.561	463.592	541.439	288.762	520.772	158.477	206.934	269.251	294.023	288.602	223.479	231.836	260.73	282.739	273.034	345.933	321.375	287.675	417.58	355.334	457.404	273.585	298.44	57.9059
miR5064|tgatgctatggacaaattca	89.5838	80.2776	91.1675	105.111	123.157	156.821	101.443	123.244	185.218	122.859	116.403	128.375	71.4191	92.6925	106.887	160.339	141.53	156.367	433.234	393.409	392.591	500.584	484.747	282.419	312.248	189.589	231.796	430.69	424.119	284.951	367.666	356.962	352.098	160.376	363.89	276.688	115.918	73.1874	113.939	99.2851	55.5964	47.6111	92.0561	125.846	70.0659	101.645	80.0737	86.216	60.5379
miR5064|tgatgctatggacaaattcaa	744.96	913.93	1044.28	1300.75	816.729	1458.43	871.49	1115.06	1170.58	1030.65	1094.19	1227.93	688.984	1075.79	719.061	897.899	1052.47	1034.78	1275.63	1851.34	1980.8	2148.34	2084.41	894.328	2271.87	1367.75	1600.49	2116.53	2292.05	1935.7	2091.89	2152.12	1895.12	1272.32	2597.42	2064.52	1343.6	457.421	1059.21	827.376	642.447	547.528	604.118	972.445	680.64	1016.45	613.898	835.632	577.743
miR5064|ttaatttgtccatagcatccg	1395.62	1142.41	1251.48	1432.14	1134.35	1670.14	1327.98	1203.09	1400.25	1255.89	1478.32	1395.38	609.163	741.54	623.834	737.56	926.379	1126.76	1877.35	2221.61	2266.32	2252.63	2488.37	1694.52	2939.43	2261.52	1909.56	2067.31	1795.74	2377.86	1489.68	1996.92	1486.06	1026.41	2057.86	1346.2	1433.17	791.338	1278.65	1125.23	735.108	1011.74	1075.91	1304.22	1050.99	1391.27	974.23	1160.6	490.884
miR5175_1439|ccctccgtttcaaattactcg	282.896	43.2264	132.607	236.5	45.3738	7.84105	9.22211	99.7688	14.8174	20.4764	64.0216	22.326	44.1118	5.61773	3.88682	45.4294	10.2931	27.5942	48.1371	161.992	17.845	271.15	371.639	517.769	624.495	758.355	728.501	332.246	198.524	206.344	25.3563	41.3869	20.7117	10.6918	25.0958	10.6419	21.076	68.6131	84.3996	24.8213	43.2416	35.7083	34.521	34.3216	10.0094	44.4699	400.368	46.424	9.2123
miR5175_5205|caagtatttccggacggaggg	820.399	568.119	1152.03	880.305	751.909	1129.11	908.378	962.475	1044.63	805.406	971.964	1160.95	331.889	345.49	338.153	315.333	504.362	588.676	1323.77	740.535	1320.53	1564.33	1777.4	1812.19	786.003	839.608	1048.6	1107.49	1290.4	1208.58	564.177	646.67	569.57	582.701	765.423	702.363	827.234	494.015	869.316	860.471	574.496	595.139	811.245	772.236	475.447	978.337	834.101	815.736	244.784
miR5175_5205|ccctccgtccggaaatacttgt	165.023	172.906	281.791	302.194	239.833	243.072	258.219	287.569	325.984	191.113	291.007	418.613	121.833	154.487	124.378	109.565	174.983	317.333	529.508	601.685	660.266	667.445	937.177	706.048	473.755	514.598	430.478	455.301	812.142	520.772	424.717	574.243	367.632	363.52	545.834	500.168	353.024	105.207	232.099	421.962	160.612	95.2222	247.401	194.489	160.151	330.348	220.203	212.224	92.123
miR5175_5205|cctccgtccggaaatacttgt	1527.64	1173.29	2146.58	2338.72	1296.39	2234.7	2148.75	1948.43	2037.4	1467.48	2002.13	1975.85	894.84	769.628	862.873	1023.5	1366.41	1609.66	3417.73	3633.25	3569.01	4984.98	4847.47	3789.13	4199.19	3006.34	3322.41	3322.46	4502.88	3311.32	3245.6	3460.98	2806.43	1838.98	4059.25	3043.57	1917.92	946.861	1738.63	1580.29	1216.94	1071.25	1501.67	1441.51	840.79	1810.56	1301.2	1750.85	613.276
miR5175_5205|tccctccgtccggaaatactt	3031.7	2358.93	4218.57	4821.97	3176.17	3889.16	2817.36	3157.39	4067.39	3501.47	3369.86	3789.85	775.107	1210.62	1270.99	748.249	1224.88	1324.52	5102.53	4443.21	5496.27	5715	6172.44	7366.44	2648.72	3927.2	4680.07	4749.89	5441.35	4176	2117.25	2410.79	2526.82	1507.54	2547.23	2399.74	2655.58	2067.54	3089.02	4360.27	2724.22	2368.65	2640.86	3186.19	2121.99	3519.47	3169.58	3276.21	556.686
miR5175|agtatttccggacggagggag	523.358	382.863	895.099	814.61	641.715	909.561	516.438	768.806	726.055	723.5	756.619	859.552	149.14	258.415	233.209	163.011	306.22	275.942	938.673	971.952	1498.98	1105.46	1518.87	1247.35	753.701	798.982	938.221	1365.9	1506.98	1041.54	551.499	610.456	652.417	416.979	596.026	697.042	590.129	448.273	675.197	1133.51	444.771	380.889	609.872	589.188	375.353	736.929	533.824	656.568	109.232
miR5175|attacttgtcttggatttgtctag	193.312	426.089	290.078	249.639	252.797	305.801	410.384	334.519	325.984	416.354	320.108	301.402	90.3242	179.767	124.378	197.752	218.728	446.106	553.577	694.252	339.056	417.153	355.481	235.349	538.358	392.72	242.834	344.552	333.881	422.513	291.597	212.108	170.871	133.647	464.273	292.651	321.41	182.968	215.219	190.297	253.272	238.056	327.95	257.412	240.226	330.348	280.258	285.176	82.9107
miR5175|tacatccatttctgcgacaag	1225.88	1111.54	1607.86	1997.11	1166.76	1685.82	1309.54	1449.58	1644.74	1487.95	1367.73	1908.88	445.319	651.656	507.229	384.814	625.306	689.855	3104.84	1967.05	3105.04	3629.23	4201.14	3953.87	1830.42	2857.38	2174.46	2891.77	3032	2967.42	1648.16	1789.98	1460.17	1341.82	1361.45	1606.92	1296.18	864.526	1451.67	1563.74	945.139	1118.86	1127.69	1287.06	1005.95	1607.27	1080.99	1459.04	256.628
miR5175|tccatttccgcgacaagtaat	235.747	314.935	397.822	289.055	285.207	486.145	359.662	357.994	496.385	252.542	320.108	452.102	113.43	109.546	136.039	101.548	213.582	294.338	625.782	485.976	642.421	813.449	694.804	564.839	667.564	419.804	640.198	541.439	794.095	451.991	354.988	315.575	284.785	138.993	363.89	228.8	310.872	196.691	278.519	289.582	179.144	166.639	379.732	337.496	160.151	438.346	206.857	318.336	103.967
miR5180|ataagtgtcgtcgttttgaac	523.358	697.798	580.157	591.25	829.693	635.125	885.323	692.513	533.428	764.453	494.712	697.689	308.783	235.944	202.114	152.322	162.116	202.357	746.125	532.26	571.041	312.865	533.221	706.048	387.618	406.262	386.326	467.606	306.809	334.08	234.545	320.748	341.742	187.106	495.643	372.465	811.427	599.221	464.198	777.734	858.655	1047.44	828.505	715.033	715.673	749.635	914.174	729.52	105.283
miR5181_5203|aatatggatcggagggagtac	730.815	617.52	629.885	840.888	913.958	776.264	742.38	645.563	970.543	962.392	744.979	943.275	268.872	249.989	320.662	339.384	483.776	643.865	962.742	833.102	1052.86	834.307	1001.81	1223.82	646.03	947.944	816.804	1193.63	983.595	1031.72	697.297	832.911	724.908	486.475	1010.11	1042.9	874.656	580.925	502.178	827.376	691.866	547.528	851.519	703.593	560.527	883.044	960.884	749.416	238.204
miR5181_5203|aatatggatcggagggagtag	278.181	611.345	455.838	354.75	648.197	368.529	359.662	316.913	340.801	430.005	401.59	507.917	207.956	140.443	120.491	251.198	205.862	459.903	986.81	856.244	981.477	959.453	1163.39	2212.29	969.044	1327.12	573.97	799.852	812.142	805.723	393.022	372.482	321.031	245.91	721.505	484.205	358.293	333.917	194.119	347.498	376.82	690.361	287.675	394.698	415.39	451.051	573.861	298.44	88.1748
miR5181_5203|acaattaatatggatcggagg	641.231	537.243	580.157	420.444	570.414	541.032	760.824	586.875	666.785	607.467	529.633	535.825	239.464	213.474	207.945	309.989	252.181	510.493	986.81	647.968	820.872	876.022	840.228	1200.28	624.495	880.234	706.425	676.798	694.833	510.946	437.395	563.896	362.454	181.76	846.984	516.13	600.667	333.917	405.118	438.509	543.609	654.653	552.337	589.188	475.447	470.11	580.534	563.72	146.081
miR5181_5203|actccctccgatccatattaa	311.186	512.542	422.686	223.361	473.184	368.529	534.883	446.025	503.793	348.099	587.835	452.102	153.341	123.59	122.435	197.752	280.487	390.918	673.919	786.818	642.421	271.15	565.538	706.048	484.522	487.514	353.213	442.995	360.952	343.906	240.884	253.495	248.54	261.948	426.629	266.047	410.983	283.601	282.739	215.118	382.997	285.667	310.689	326.055	360.339	495.521	547.17	311.704	109.232
miR5181_5203|acttattatggatcggaggga	1098.58	1006.56	1864.79	1865.72	1542.71	1732.87	1489.37	1602.17	1844.77	1760.97	1670.38	1847.48	382.302	471.889	548.041	395.503	620.159	740.444	2623.47	2221.61	3229.95	2899.22	2924.64	3671.45	1410.5	2342.78	2086.16	2473.39	2391.31	2161.69	1020.59	1200.22	1056.29	775.152	1179.5	1154.64	1459.52	1056.64	1514.97	1894.69	1167.52	1095.06	1283.03	1584.51	1020.96	1797.85	1501.38	1631.47	290.845
miR5181_5203|agtactccctccgatccatat	702.525	957.156	447.55	709.499	687.089	933.085	663.992	786.413	859.412	614.293	919.583	619.548	342.392	328.637	351.757	553.17	519.801	1016.39	361.028	485.976	410.436	312.865	484.747	564.839	1098.25	704.187	772.653	1156.71	1100.9	923.633	722.653	1055.37	797.399	727.039	2233.53	1096.11	932.615	827.932	468.418	736.365	630.092	1047.44	816.998	920.963	785.739	940.22	1060.98	981.537	243.468
miR5181_5203|cctccgatccatattaattga	532.788	753.375	712.764	512.416	667.643	674.33	567.16	663.169	740.872	743.977	541.274	619.548	266.771	193.812	219.605	315.333	303.646	648.464	409.165	740.535	535.351	500.584	710.962	753.118	581.427	758.355	618.122	713.714	640.69	638.683	443.734	579.416	491.902	342.136	658.766	516.13	774.544	484.866	434.658	479.878	562.141	737.972	707.682	491.943	615.579	508.227	747.354	663.2	168.453
miR5181_5203|ctccctccgatccatattaat	2032.14	2642.99	2013.97	1616.08	2715.95	2219.02	2637.52	2482.48	2355.97	2313.84	2555.04	2266.09	1243.53	817.379	767.646	1523.22	1314.94	2851.4	4380.48	4558.92	3372.71	3316.37	2860.01	4048.01	2810.23	2843.83	2362.11	2498	2454.47	2063.44	1483.34	1676.17	1444.64	839.303	2559.78	2288	2323.63	1436.3	1510.75	1977.43	2273.27	1975.86	2537.3	1944.89	2207.07	2814.31	2649.1	2062.55	697.502
miR5181_5203|tccctccgatccatattaatt	1956.7	2371.28	2967.09	2746.03	3344.7	2838.46	2734.36	2869.82	3289.47	3344.48	3084.68	3890.31	1067.09	957.822	965.874	1114.36	1430.74	1963.79	4404.54	3147.27	3640.39	2440.35	3409.38	3906.8	1819.65	1950.06	1942.67	2805.64	2716.17	2368.04	1426.29	1821.02	1599.98	1224.21	2057.86	2431.67	2745.15	1692.46	2287.23	3367.42	2619.21	2285.33	2612.09	2471.16	2051.93	3112.89	3269.67	2745.65	665.917
miR5181|tcaattaatttggatcggagg	268.751	314.935	522.141	236.5	337.063	407.734	438.05	381.469	340.801	334.448	407.41	541.406	168.045	137.634	122.435	195.079	234.168	528.889	433.234	323.984	374.746	479.726	355.481	400.094	398.385	379.178	320.099	196.887	333.881	284.951	240.884	356.962	305.497	171.068	382.711	351.182	368.831	251.582	337.598	281.308	228.563	249.958	333.703	337.496	245.231	336.7	353.659	278.544	109.232
miR5200|agatactccctaaggcttggg	188.597	148.205	207.199	197.083	162.049	250.913	248.997	205.406	170.401	136.509	180.425	295.82	75.6202	70.2216	68.0193	154.994	182.702	206.956	144.411	347.126	356.901	375.438	242.373	353.024	226.11	148.963	132.455	98.4434	36.0952	167.04	126.781	160.374	113.914	90.8799	125.479	218.158	463.673	123.504	185.679	148.928	197.676	142.833	316.443	217.37	155.146	266.819	173.493	165.8	101.335
miR5200|gccttagggagtatctacaat	108.444	179.081	140.895	131.389	97.2296	148.98	221.331	170.194	185.218	143.335	244.446	133.956	159.643	70.2216	56.3588	171.028	167.263	285.14	216.617	323.984	142.76	292.007	113.108	141.21	129.206	40.6262	99.341	36.9163	99.2619	58.9553	183.833	87.9471	77.6687	32.0753	62.7396	95.7768	342.486	137.226	177.239	49.6426	172.967	107.125	149.591	165.888	195.183	343.053	166.82	205.592	113.18
miR5200|tagatactccctaaggcttgg	2159.44	2599.76	2038.84	1970.83	1795.51	2462.09	1341.82	1889.74	1955.9	1440.17	2118.53	1841.9	554.548	584.243	693.797	855.142	903.219	1554.47	2190.24	3355.55	2159.25	2461.2	2003.62	2635.91	1658.14	1286.5	1633.61	996.739	1281.38	1385.45	1052.28	993.285	828.466	470.437	947.368	1032.26	2876.88	1500.34	1485.43	2324.93	1822.33	1023.64	2491.27	2351.03	1131.06	2915.95	1648.18	1538.62	526.417
miR5200|tgtagatactccctaaggct	127.303	172.906	232.063	302.194	181.495	274.437	106.054	228.881	259.305	273.019	162.964	256.749	46.2124	73.0304	112.718	40.0848	64.3318	64.3865	361.028	370.268	178.45	312.865	210.057	517.769	96.9044	108.336	187.644	233.803	117.309	108.085	44.3734	51.7336	62.135	48.1129	37.6438	53.2093	242.374	201.265	189.899	306.129	210.031	202.347	189.866	177.328	90.0847	412.934	213.53	225.488	38.1652
miR5200|tgtagatactccctaaggctt	21061.6	20223.8	27673.5	35015.1	21170.1	35120	14455.7	23234.4	28738.4	28503.2	25597	32328.1	4682.15	7974.36	9479.94	5539.71	8687.37	10071.9	28641.6	29066	23519.8	34081.4	32381.1	40291.8	10444.1	17063	18764.4	12637.7	13923.7	13206	7030.02	8018.71	7570.11	5361.92	5439.52	7295	26139.6	18095.6	23851.3	41633.6	21762.9	19104	21351.3	26942.5	14788.9	39305	28426.2	27124.9	4473.23
miR5205_1130|attatgggacagagggagtag	499.783	463.14	820.508	538.694	583.378	658.648	604.049	627.956	518.611	525.561	622.756	636.292	168.045	171.341	200.171	269.904	424.59	432.309	673.919	902.527	660.266	813.449	743.278	847.258	484.522	650.019	562.933	664.493	586.547	766.419	583.194	444.909	331.386	267.294	583.478	553.377	627.012	365.937	384.018	546.068	475.658	535.625	489.048	537.705	370.348	552.697	560.516	490.768	184.246
miR5205_1130|ctccgtcccataatataagag	2121.72	1957.54	2071.99	2693.47	2054.79	2211.18	1286.48	1842.79	1755.87	2402.57	2019.59	2048.41	281.475	679.745	555.815	152.322	308.793	271.343	3177.05	2939	2783.83	2190.06	3457.86	5154.15	1238.22	3656.36	2450.41	3113.27	2003.28	1719.53	297.936	496.642	579.926	555.971	470.547	415.033	1064.34	1706.18	1620.47	2358.02	1902.63	3166.14	1478.65	1710.36	1966.85	2248.9	2168.66	1943.18	121.076
miR5205_1867|tccctctgtcctaaaatataa	386.625	234.658	356.382	302.194	239.833	243.072	488.772	393.206	466.75	423.179	378.309	452.102	151.24	199.429	186.567	211.113	352.539	294.338	1660.73	69.4252	89.2252	125.146	80.7911	117.675	118.439	108.336	253.872	332.246	379	294.777	437.395	424.215	409.055	336.79	407.807	484.205	326.679	192.117	417.778	322.677	290.337	95.2222	276.168	257.412	160.151	431.993	273.585	278.544	135.552
miR5205_Tae-818|cctccgtcccacagtataaga	311.186	197.606	679.612	394.166	252.797	431.258	350.44	416.681	548.246	443.656	413.23	591.64	136.537	193.812	149.642	138.961	259.901	257.546	192.548	115.709	249.83	1105.46	1535.03	1459.17	635.262	717.729	618.122	689.104	1127.98	727.116	450.074	517.336	429.767	336.79	514.465	478.884	405.714	224.136	531.717	537.795	284.159	238.056	356.718	303.174	230.216	590.814	333.64	384.656	88.1748
miR5205|ataaaccaggacggaggtagt	226.317	203.782	348.094	275.916	207.423	329.324	276.663	228.881	237.079	191.113	215.345	240.005	109.229	84.2659	83.5665	173.701	164.69	248.348	770.194	763.677	999.322	646.588	662.487	894.328	710.633	636.477	518.781	602.966	712.881	461.817	316.953	284.535	274.429	176.414	577.204	335.219	326.679	146.375	240.539	281.308	222.386	214.25	218.633	211.65	230.216	254.113	173.493	318.336	80.2786
miR5205|ctacctccgtcccaaaatata	466.779	531.067	1359.22	525.555	706.535	980.131	728.547	862.706	1096.49	634.769	599.475	1417.7	283.576	308.975	289.568	203.096	427.163	303.536	673.919	763.677	606.731	1042.88	791.753	941.398	538.358	609.393	717.463	738.325	712.881	953.111	374.005	434.562	362.454	433.016	388.985	542.735	806.158	512.311	692.077	860.471	488.013	618.944	805.491	612.069	440.414	743.282	880.81	583.616	193.458
miR5205|ctactccctctgtcccgaaat	174.453	259.359	455.838	183.944	233.351	345.006	424.217	328.65	296.349	313.972	477.252	385.124	161.743	120.781	147.699	136.288	198.142	252.947	336.96	671.11	713.801	604.872	565.538	776.653	430.686	419.804	386.326	516.828	622.643	668.16	412.039	356.962	352.098	171.068	401.533	388.428	447.866	205.839	223.659	273.034	216.208	166.639	258.908	274.573	310.292	317.642	353.659	238.752	103.967
miR5205|gatcttatattgcgggacgga	193.312	234.658	124.319	52.5555	123.157	203.867	258.219	199.538	266.714	150.16	215.345	178.608	86.1231	67.4127	81.6231	77.4972	138.957	147.169	264.754	532.26	446.126	396.296	436.272	353.024	753.701	433.346	375.288	455.301	270.714	540.424	145.798	175.894	212.294	138.993	225.863	266.047	310.872	137.226	151.919	74.4639	172.967	238.056	195.619	234.531	230.216	298.583	186.839	119.376	43.4294
miR5205|gctcttatattatgggacgga	1155.16	778.076	654.749	538.694	622.269	658.648	797.713	674.906	1200.21	566.514	983.605	742.341	277.274	272.46	281.794	571.876	555.827	965.797	1059.02	1342.22	1588.21	1480.89	1421.92	1294.42	3100.94	1801.09	1236.24	1439.73	1137	1660.57	716.314	1593.39	942.38	497.167	1800.63	1223.81	811.427	475.718	590.797	430.236	599.206	702.264	840.012	772.236	800.753	1003.75	447.078	729.52	267.157
miR5205|tccgtcccataatataagatc	471.494	376.687	306.654	262.778	233.351	243.072	396.551	199.538	407.48	184.288	238.626	251.168	90.3242	115.163	89.3968	109.565	133.81	193.159	192.548	555.401	410.436	500.584	339.323	211.815	1001.35	487.514	573.97	541.439	252.667	373.384	133.12	186.241	181.227	122.955	345.068	191.554	231.836	256.156	219.439	190.297	185.321	226.153	316.443	314.615	240.226	362.112	153.475	291.808	81.5946
miR528|cctctgcctgcctcttccatt	735.53	950.981	696.188	328.472	939.886	548.873	1443.26	1508.27	718.646	655.245	570.374	781.411	1546.01	1584.2	1315.69	598.599	789.995	381.72	24.0685	3818.38	35.6901	41.7153	468.588	70.6048	118.439	379.178	496.705	270.719	360.952	373.384	551.499	848.431	730.086	780.498	740.327	702.363	1169.72	1175.57	822.896	372.319	963.671	571.333	1029.88	669.271	920.866	1073.63	734.009	610.144	1350.26
miR528|tggaaggggcatgcagaggag	6072.84	2482.43	7334.84	7344.63	6086.57	4163.6	6962.7	8098.88	9394.26	6286.26	3957.7	8695.99	6614.67	10305.7	8451.88	2672.32	6790.87	2244.33	842.399	1434.79	2016.49	834.307	2569.16	2212.29	1755.05	2654.24	9426.36	6201.93	8545.54	5030.85	8906.38	8127.35	11318.9	13567.8	4297.66	5150.66	4273.17	5077.37	13276.1	8803.28	7425.21	2285.33	4458.97	5651.62	2247.11	7972.81	2308.79	5073.48	6198.56
Tae-miR1318|atcaggagagatgacaccga	99.0136	148.205	66.3037	118.25	136.121	235.231	152.165	111.506	162.992	177.462	151.324	106.049	134.436	126.399	134.095	235.164	280.487	174.763	96.2742	92.5669	71.3801	292.007	113.108	70.6048	129.206	189.589	121.417	209.192	216.571	167.04	228.206	181.068	238.184	261.948	351.342	319.256	121.187	59.4647	181.459	66.1901	123.548	130.931	184.112	194.489	65.0612	114.351	100.092	252.016	113.18
Tae-miR1318|tcaggagagatgacaccgacg	117.873	123.504	107.743	52.5555	45.3738	125.457	170.609	82.1625	81.496	88.7311	151.324	44.6521	92.4247	117.972	89.3968	285.938	280.487	197.758	48.1371	115.709	71.3801	146.004	129.266	94.1398	150.74	121.879	187.644	73.8325	54.1428	98.2589	285.258	134.507	233.006	181.76	363.89	351.182	100.111	68.6131	101.279	33.095	74.1285	166.639	69.0421	131.566	145.136	57.1755	33.364	145.904	113.18
Tae-miR2003|cggtagggctgtatgatggcga	1136.3	1315.32	1060.86	2483.25	1276.95	1709.35	1106.65	991.819	1755.87	1221.76	1292.07	932.112	562.951	716.26	425.606	518.43	617.586	653.063	553.577	1041.38	2516.15	792.591	1066.44	941.398	1119.78	1855.26	1567.38	1771.98	1362.59	1788.31	900.147	1500.27	1304.83	1250.94	1242.24	1271.7	711.316	1363.11	2219.71	1191.42	1000.74	1142.67	1277.28	1618.84	715.673	527.285	2021.86	709.624	335.591
Tae-miR2003|tggttgggctgtatgatggcga	80.1539	142.03	116.031	144.528	90.7476	250.913	82.999	46.95	37.0436	136.509	34.9209	33.4891	117.631	70.2216	33.0379	181.718	74.6249	648.464	144.411	23.1417	321.211	62.573	80.7911	376.559	279.946	270.841	485.667	307.636	532.404	235.821	120.442	186.241	108.736	155.03	420.355	207.516	663.895	54.8905	63.2997	57.9163	61.7738	83.3194	178.359	108.685	130.122	31.7642	73.4009	86.216	21.0567
tae-miR2006b|tgcttaatgacagtcgtggtg	44853.2	52100.2	72370.4	71830.2	77537.4	91967.6	82740.8	71804.2	115472	144243	111782	154948	38167.2	39034.8	32649.3	38246.2	48825.3	72747.5	139742	90414.7	108605	101473	117486	108002	50874.8	67886.4	51591.1	96683.7	79698.2	74342.6	52981.9	65344.7	60690.3	48369.5	75024	82660.7	58169.9	37000.8	67891	116321	69841.4	58537.9	54140.5	62751.3	65126.2	106302	94960.7	95162.6	23399.2
tae-miR2012b|tggacgaggatgtgcaactgc	853.403	450.79	1094.01	1300.75	1043.6	901.72	959.1	956.606	1637.33	689.373	529.633	1456.77	191.151	205.047	215.718	152.322	385.991	372.522	505.439	1388.5	1159.93	1522.61	1809.72	1812.19	1109.02	1164.62	1092.75	1082.88	1516	1100.5	811.4	962.245	709.374	588.047	596.026	611.907	843.041	388.808	995.915	918.388	494.19	249.958	632.886	646.39	205.193	806.81	453.751	543.824	140.817
tae-miR2020b_5064|atagcatcatccatcctaccc	67621.6	52223.7	65159.9	84364.7	55816.3	69863.7	51427.1	62267.5	66730.4	47443.9	54825.8	62747.3	22076.9	31243	31908.8	26001.7	39247.6	36635.9	135265	139614	138638	166590	131964	115815	105981	91490.2	101549	98566.4	108177	101099	63213.1	88899	56594.6	60959.1	74289.9	63042.4	46736.1	37668.6	53800.5	49791.5	41437.8	49872.6	52725.1	56676.4	40678.2	60339.2	51554.1	59542.1	15551.7
Tae-miR394b|ttggcattctgtccacctcc	457.349	605.17	1060.86	328.472	557.45	1105.59	1185.04	1068.11	1429.88	634.769	942.864	1573.99	380.202	227.518	316.775	259.215	344.819	538.087	1371.91	1643.06	2141.4	1835.47	1583.51	1082.61	1238.22	690.645	772.653	898.296	1146.02	992.414	551.499	755.31	502.258	449.054	627.396	436.316	1264.56	434.55	843.996	761.186	623.915	642.75	1294.54	594.908	580.546	819.516	820.755	623.408	269.789
tae-miR5062a|tgaaccttggggaaaagccgcat	5426.89	7002.68	4782.15	6346.08	5529.12	4900.65	4717.11	5364.04	5460.23	5009.9	5488.4	4437.3	1195.22	1867.89	1877.33	2471.89	2851.19	3959.77	6257.82	4906.04	4853.85	5798.43	4928.26	4471.64	3596.23	4590.76	3234.1	3433.21	3835.12	3979.48	3131.5	3352.34	1900.29	2827.97	3802.02	3958.77	3424.86	2456.35	3312.68	3450.16	3063.98	3225.65	3682.25	4204.4	4008.77	4618.51	4397.38	5226.02	963.343
Tae-miR818_5205|ctcttatattttgggacggag	410.199	382.863	505.565	381.027	421.328	462.622	235.164	410.813	429.706	552.863	389.95	502.336	56.7152	154.487	114.661	37.4124	69.4784	101.179	794.262	555.401	535.351	333.723	533.221	1012	183.042	501.056	320.099	479.911	379	284.951	82.4078	98.2938	103.558	117.609	94.1094	79.814	263.45	338.492	379.798	488.152	481.835	773.681	368.225	320.335	495.466	495.521	467.096	431.08	30.269
Tae-miR818|tcttatattgtgggacagagg	1551.21	1562.33	2486.39	2719.75	1549.19	2595.39	2038.09	2177.31	2793.09	2020.34	2229.12	2835.41	770.906	963.44	1061.1	1090.31	1497.65	2156.95	890.536	694.252	767.336	3086.93	2843.85	3130.15	2358.01	1868.8	1335.59	2227.28	3889.26	2112.57	1958.77	2410.79	1719.07	2052.82	2597.42	2644.5	2102.33	1106.96	2240.81	2523.5	1408.44	1225.99	1392.35	1504.43	1336.26	2503.02	1548.09	1638.1	583.007
Ta-miR038b|aatacttgtcggagaaatgaa	504.498	426.089	472.414	591.25	512.076	627.284	382.718	404.944	526.019	668.896	436.511	452.102	147.039	176.958	182.68	146.977	239.314	234.551	722.056	856.244	535.351	604.872	517.063	870.793	484.522	622.935	728.501	393.773	514.357	510.946	297.936	336.268	233.006	149.685	332.52	196.874	437.328	365.937	337.598	587.437	438.594	690.361	396.992	366.097	480.452	501.874	527.152	563.72	69.7502
Ta-miR2041b|acaaatatttccggacggagg	330.045	191.431	298.366	630.666	207.423	290.119	225.942	193.669	170.401	232.066	128.043	167.445	52.5141	70.2216	64.1325	69.4803	92.6379	101.179	144.411	161.992	142.76	1752.04	2100.57	3130.15	1281.29	1814.64	2295.88	1156.71	1461.86	746.767	304.275	362.135	176.049	235.219	225.863	69.1721	136.994	196.691	210.999	115.833	154.434	107.125	172.605	280.293	105.099	101.645	153.475	185.696	47.3775
[truncated: 23 more columns]
